# Supplementary material for: The association between low-level viraemia and subsequent viral non-suppression among people living with HIV/AIDS on antiretroviral therapy in Uganda
Source: PLoS One. 2023 Jan 13;18(1):e0279479. doi: 10.1371/journal.pone.0279479 (PMC9838846; doi:10.1371/journal.pone.0279479)
Supplement: S1 Dataset — (XLSX) [file pone.0279479.s001.xlsx]

## Sheet: Dataset
Unique Study ID	District	Sampe Type	Current Regimen	Other Regimen	Treatment Line	ARV Adherence	Result_Original 2016	Categorized Results 2016	ResultLLV/NDVL 2016	Result 2017	Suppressed 2017	Result 2018	Suppressed 2018	Result 2019	Suppressed 2019	Result 2020	Suppressed 2020
LLV-A-00001	Kampala	1	1e = TDF-3TC-NVP		1	1	Target Not Detected	1	1	Not detected	0	< 50.00 Copies / mL	0	Not detected	0	< 50.00 Copies / mL	0
LLV-A-00002	Kampala	1	2e = AZT-3TC-LPV/r		2	1	Target Not Detected	1	1	Target Not Detected	0	Target Not Detected	0	Target Not Detected	0	Not Detected	0
LLV-A-00003	Kampala	1	1f = TDF-3TC-EFV		1	1	Not detected	1	1	< 20 Copies / mL	0	Target Not Detected	0	Target Not Detected	0	< 30 Copies / mL	0
LLV-A-00004	Kampala	1	1e = TDF-3TC-NVP		1	1	736	5	2	692 Copies / mL	0	840 Copies / mL	0	407 Copies / mL	0	416 Copies / mL	0
LLV-A-00005	Kampala	1	1e = TDF-3TC-NVP		1	1	Not detected	1	1	Not detected	0	< 50.00 Copies / mL	0	530 Copies / mL	0	317 Copies / mL	0
LLV-A-00006	Kampala	1	1e = TDF-3TC-NVP		1	1	Target Not Detected	1	1	Target Not Detected	0	< 50.00 Copies / mL	0	Target Not Detected	0	Target Not Detected	0
LLV-A-00007	Kampala	1	1f = TDF-3TC-EFV		1	1	Not detected	1	1	Not detected	0	Target Not Detected	0	Target Not Detected	0	Target Not Detected	0
LLV-A-00008	Kampala	1	1e = TDF-3TC-NVP		1	1	Target Not Detected	1	1	Not detected	0	< 50.00 Copies / mL	0	Target Not Detected	0	212 Copies / mL	0
LLV-A-00009	Kampala	1	2c = TDF-FTC-LPV/r		2	1	Not detected	1	1	Not detected	0	Not detected	0	Target Not Detected	0	Target Not Detected	0
LLV-A-00010	Kampala	1	2e = AZT-3TC-LPV/r		2	1	Not detected	1	1	Target Not Detected	0	Target Not Detected	0	Target Not Detected	0	84 Copies / mL	0
LLV-A-00011	Kampala	1	1f = TDF-3TC-EFV		1	1	Not detected	1	1	Target Not Detected	0	Target Not Detected	0	Target Not Detected	0	Target Not Detected	0
LLV-A-00012	Kampala	1	1e = TDF-3TC-NVP		1	1	Not detected	1	1	Target Not Detected	0	Target Not Detected	0	Target Not Detected	0	Target Not Detected	0
LLV-A-00013	Kampala	1	5j = ABC-3TC-LPV/r		2	1	< 20	1	1	Target Not Detected	0	Target Not Detected	0	Target Not Detected	0	Target Not Detected	0
LLV-A-00014	Kampala	1	1e = TDF-3TC-NVP		1	1	Not detected	1	1	Not detected	0	Target Not Detected	0	Target Not Detected	0	Target Not Detected	0
LLV-A-00015	Kampala	1	1f = TDF-3TC-EFV		1	1	Not detected	1	1	Not detected	0	Target Not Detected	0	Target Not Detected	0	Target Not Detected	0
LLV-A-00016	Kampala	1	2e = AZT-3TC-LPV/r		2	1	Not detected	1	1	Target Not Detected	0	Target Not Detected	0	Target Not Detected	0	Target Not Detected	0
LLV-A-00017	Kampala	1	2e = AZT-3TC-LPV/r		2	1	68	2	2	Not detected	0	Target Not Detected	0	< 50.00 Copies / mL	0	Target Not Detected	0
LLV-A-00018	Kampala	1	2e = AZT-3TC-LPV/r		2	1	Target Not Detected	1	1	40 Copies / mL	0	Target Not Detected	0	< 50.00 Copies / mL	0	< 50.00 Copies / mL	0
LLV-A-00019	Kampala	1	1e = TDF-3TC-NVP		1	1	522	4	2	Not detected	0	Not detected	0	Not detected	0	Not Detected	0
LLV-A-00020	Kampala	1	1e = TDF-3TC-NVP		1	1	Target Not Detected	1	1	Not detected	0	Not detected	0	Target Not Detected	0	Target Not Detected	0
LLV-A-00021	Kampala	1	1e = TDF-3TC-NVP		1	1	Target Not Detected	1	1	Not detected	0	Not detected	0	Target Not Detected	0	Target Not Detected	0
LLV-A-00022	Kampala	1	1e = TDF-3TC-NVP		1	1	Target Not Detected	1	1	Not detected	0	Target Not Detected	0	Target Not Detected	0	Target Not Detected	0
LLV-A-00023	Kampala	1	1f = TDF-3TC-EFV		1	1	Target Not Detected	1	1	Not detected	0	Target Not Detected	0	Target Not Detected	0	Target Not Detected	0
LLV-A-00024	Kampala	1	1f = TDF-3TC-EFV		1	4	Target Not Detected	1	1	< 20 Copies / mL	0	Target Not Detected	0	Target Not Detected	0	Target Not Detected	0
LLV-A-00025	Kampala	1	1f = TDF-3TC-EFV		1	1	Target Not Detected	1	1	Target Not Detected	0	Target Not Detected	0	Target Not Detected	0	< 50.00 Copies / mL	0
LLV-A-00026	Kampala	1	1f = TDF-3TC-EFV		1	1	< 20	1	1	Not detected	0	< 75 Copies / mL	0	Target Not Detected	0	< 50.00 Copies / mL	0
LLV-A-00027	Kampala	1	1e = TDF-3TC-NVP		1	1	Target Not Detected	1	1	Not detected	0	104 Copies / mL	0	Target Not Detected	0	< 50.00 Copies / mL	0
LLV-A-00028	Kampala	1	1e = TDF-3TC-NVP		1	1	Target Not Detected	1	1	3,500,000 Copies / mL	1	Target Not Detected	0	Target Not Detected	0	Target Not Detected	0
LLV-A-00029	Kampala	1	1c = AZT-3TC-NVP		1	1	Target Not Detected	1	1	Target Not Detected	0	Target Not Detected	0	Target Not Detected	0	Target Not Detected	0
LLV-A-00030	Kampala	1	1c = AZT-3TC-NVP		1	1	< 20	1	1	Not detected	0	Target Not Detected	0	80 Copies / mL	0	78 Copies / mL	0
LLV-A-00031	Kampala	1	1e = TDF-3TC-NVP		1	1	Target Not Detected	1	1	27 Copies / mL	0	< 20 Copies / mL	0	< 40 Copies / mL	0	Not Detected	0
LLV-A-00032	Kampala	1	2f = TDF-FTC-ATV/r		2	1	Target Not Detected	1	1	Target Not Detected	0	Target Not Detected	0	Not detected	0	Target Not Detected	0
LLV-A-00033	Kampala	1	1e = TDF-3TC-NVP		1	1	Target Not Detected	1	1	Not detected	0	Not detected	0	< 40 Copies / mL	0	120 Copies / mL	0
LLV-A-00034	Kampala	1	1e = TDF-3TC-NVP		1	2	Target Not Detected	1	1	Not detected	0	Not detected	0	Target Not Detected	0	Target Not Detected	0
LLV-A-00035	Kampala	1	1e = TDF-3TC-NVP		1	1	Target Not Detected	1	1	Not detected	0	< 50.00 Copies / mL	0	Target Not Detected	0	Target Not Detected	0
LLV-A-00036	Kampala	1	1e = TDF-3TC-NVP		1	1	Target Not Detected	1	1	Target Not Detected	0	Target Not Detected	0	Target Not Detected	0	Target Not Detected	0
LLV-A-00037	Kampala	1	2b = TDF-3TC-LPV/r		2	1	74	2	2	Target Not Detected	0	692 Copies / mL	0	855 Copies / mL	0	106,000 Copies / mL	1
LLV-A-00038	Kampala	1	1f = TDF-3TC-EFV		1	1	Target Not Detected	1	1	Target Not Detected	0	< 50.00 Copies / mL	0	Not detected	0	Target Not Detected	0
LLV-A-00039	Kampala	1	1c = AZT-3TC-NVP		1	1	Target Not Detected	1	1	Target Not Detected	0	Target Not Detected	0	Target Not Detected	0	Target Not Detected	0
LLV-A-00040	Kampala	1	1f = TDF-3TC-EFV		1	1	Target Not Detected	1	1	Not detected	0	< 50.00 Copies / mL	0	Target Not Detected	0	Target Not Detected	0
LLV-A-00041	Kampala	1	1e = TDF-3TC-NVP		1	1	< 20	1	1	Target Not Detected	0	Target Not Detected	0	90 Copies / mL	0	Target Not Detected	0
LLV-A-00042	Kampala	1	2e = AZT-3TC-LPV/r		2	1	Target Not Detected	1	1	Target Not Detected	0	Target Not Detected	0	Target Not Detected	0	Target Not Detected	0
LLV-A-00043	Kampala	1	1f = TDF-3TC-EFV		1	1	92	2	2	< 50 Copies / mL	0	< 50.00 Copies / mL	0	Not detected	0	Target Not Detected	0
LLV-A-00044	Kampala	1	2e = AZT-3TC-LPV/r		2	1	Not detected	1	1	Target Not Detected	0	Target Not Detected	0	Target Not Detected	0	Target Not Detected	0
LLV-A-00045	Kampala	1	1f = TDF-3TC-EFV		1	1	Target Not Detected	1	1	Not detected	0	Target Not Detected	0	Target Not Detected	0	Not Detected	0
LLV-A-00046	Kampala	1	1f = TDF-3TC-EFV		1	1	Target Not Detected	1	1	< 839 Copies / mL	0	Target Not Detected	0	Not detected	0	Not detected	0
LLV-A-00047	Kampala	1	Left Blank		4	1	< 20	1	1	Target Not Detected	0	Target Not Detected	0	64 Copies / mL	0	Target Not Detected	0
LLV-A-00048	Kampala	1	2e = AZT-3TC-LPV/r		2	1	Target Not Detected	1	1	Target Not Detected	0	Target Not Detected	0	Not detected	0	Target Not Detected	0
LLV-A-00049	Kampala	1	1e = TDF-3TC-NVP		1	1	Target Not Detected	1	1	Target Not Detected	0	79 Copies / mL	0	104 Copies / mL	0	< 50.00 Copies / mL	0
LLV-A-00050	Kampala	1	1e = TDF-3TC-NVP		1	1	Target Not Detected	1	1	Target Not Detected	0	Target Not Detected	0	Target Not Detected	0	Target Not Detected	0
LLV-A-00051	Kampala	1	1e = TDF-3TC-NVP		1	1	Target Not Detected	1	1	Target Not Detected	0	Target Not Detected	0	Target Not Detected	0	Target Not Detected	0
LLV-A-00052	Kampala	1	1e = TDF-3TC-NVP		1	1	Not detected	1	1	< 20 Copies / mL	0	< 50.00 Copies / mL	0	350 Copies / mL	0	69 Copies / mL	0
LLV-A-00053	Kampala	1	1d = AZT-3TC-EFV		1	1	Target Not Detected	1	1	Target Not Detected	0	16,600 Copies / mL	1	< 50.00 Copies / mL	0	< 50.00 Copies / mL	0
LLV-A-00054	Kampala	1	1e = TDF-3TC-NVP		1	1	Target Not Detected	1	1	Target Not Detected	0	< 50.00 Copies / mL	0	Target Not Detected	0	Target Not Detected	0
LLV-A-00055	Kampala	1	1e = TDF-3TC-NVP		1	1	Target Not Detected	1	1	Target Not Detected	0	Not detected	0	Target Not Detected	0	< 50.00 Copies / mL	0
LLV-A-00056	Kampala	1	1e = TDF-3TC-NVP		1	1	Target Not Detected	1	1	Target Not Detected	0	< 839 Copies / mL	0	389 Copies / mL	0	< 839 Copies / mL	0
LLV-A-00057	Kampala	1	1f = TDF-3TC-EFV		1	1	Target Not Detected	1	1	Target Not Detected	0	< 50.00 Copies / mL	0	Target Not Detected	0	Target Not Detected	0
LLV-A-00058	Kampala	1	1e = TDF-3TC-NVP		1	1	Target Not Detected	1	1	Target Not Detected	0	Target Not Detected	0	73 Copies / mL	0	66 Copies / mL	0
LLV-A-00059	Kampala	1	1f = TDF-3TC-EFV		1	1	Target Not Detected	1	1	Target Not Detected	0	< 50.00 Copies / mL	0	81 Copies / mL	0	Not Detected	0
LLV-A-00060	Kampala	1	2b = TDF-3TC-LPV/r		2	1	44	1	1	Target Not Detected	0	Target Not Detected	0	Target Not Detected	0	Target Not Detected	0
LLV-A-00061	Kampala	1	1f = TDF-3TC-EFV		1	1	48	1	1	Target Not Detected	0	Target Not Detected	0	Target Not Detected	0	< 30 Copies / mL	0
LLV-A-00062	Kampala	1	1e = TDF-3TC-NVP		1	1	Not detected	1	1	< 20 Copies / mL	0	Target Not Detected	0	187 Copies / mL	0	< 50.00 Copies / mL	0
LLV-A-00063	Kampala	1	1f = TDF-3TC-EFV		1	1	Target Not Detected	1	1	Target Not Detected	0	Target Not Detected	0	487 Copies / mL	0	< 30 Copies / mL	0
LLV-A-00064	Kampala	1	2b = TDF-3TC-LPV/r		2	1	Target Not Detected	1	1	Target Not Detected	0	Target Not Detected	0	Target Not Detected	0	Target Not Detected	0
LLV-A-00065	Kampala	1	1c = AZT-3TC-NVP		1	1	Target Not Detected	1	1	< 20 Copies / mL	0	Target Not Detected	0	Target Not Detected	0	Not Detected	0
LLV-A-00066	Kampala	1	1e = TDF-3TC-NVP		1	1	Target Not Detected	1	1	Target Not Detected	0	Target Not Detected	0	Target Not Detected	0	Target Not Detected	0
LLV-A-00067	Kampala	1	1c = AZT-3TC-NVP		1	1	Target Not Detected	1	1	Target Not Detected	0	Target Not Detected	0	Target Not Detected	0	Target Not Detected	0
LLV-A-00068	Kampala	1	1e = TDF-3TC-NVP		1	1	Not detected	1	1	Not detected	0	Target Not Detected	0	Target Not Detected	0	Target Not Detected	0
LLV-A-00069	Kampala	1	1d = AZT-3TC-EFV		1	1	Target Not Detected	1	1	< 20 Copies / mL	0	Target Not Detected	0	Target Not Detected	0	Target Not Detected	0
LLV-A-00070	Kampala	1	2e = AZT-3TC-LPV/r		2	1	Not detected	1	1	Target Not Detected	0	Target Not Detected	0	56 Copies / mL	0	Target Not Detected	0
LLV-A-00071	Kampala	1	1e = TDF-3TC-NVP		1	1	Not detected	1	1	Target Not Detected	0	Target Not Detected	0	Target Not Detected	0	Target Not Detected	0
LLV-A-00072	Kampala	1	1f = TDF-3TC-EFV		1	1	Target Not Detected	1	1	Target Not Detected	0	Target Not Detected	0	Target Not Detected	0	99 Copies / mL	0
LLV-A-00073	Kampala	1	1d = AZT-3TC-EFV		1	1	Not detected	1	1	Not detected	0	Target Not Detected	0	< 50.00 Copies / mL	0	Target Not Detected	0
LLV-A-00074	Kampala	1	1e = TDF-3TC-NVP		1	1	Not detected	1	1	Target Not Detected	0	Target Not Detected	0	Target Not Detected	0	Target Not Detected	0
LLV-A-00075	Kampala	1	2c = TDF-FTC-LPV/r		2	1	Not detected	1	1	Not detected	0	< 50.00 Copies / mL	0	< 50.00 Copies / mL	0	167 Copies / mL	0
LLV-A-00076	Kampala	1	1f = TDF-3TC-EFV		1	1	Not detected	1	1	Not detected	0	Target Not Detected	0	Target Not Detected	0	Target Not Detected	0
LLV-A-00077	Kampala	1	1f = TDF-3TC-EFV		1	1	Not detected	1	1	< 20 Copies / mL	0	104 Copies / mL	0	Target Not Detected	0	117 Copies / mL	0
LLV-A-00078	Kampala	1	1f = TDF-3TC-EFV		1	1	Target Not Detected	1	1	Not detected	0	Target Not Detected	0	Target Not Detected	0	Target Not Detected	0
LLV-A-00079	Kampala	1	1e = TDF-3TC-NVP		1	1	Target Not Detected	1	1	Not detected	0	Not detected	0	Target Not Detected	0	Target Not Detected	0
LLV-A-00080	Kampala	1	1f = TDF-3TC-EFV		1	1	Not detected	1	1	Target Not Detected	0	< 50.00 Copies / mL	0	Target Not Detected	0	112 Copies / mL	0
LLV-A-00081	Kampala	1	2e = AZT-3TC-LPV/r		2	1	Not detected	1	1	Not detected	0	Target Not Detected	0	Target Not Detected	0	Not Detected	0
LLV-A-00082	Kampala	1	1e = TDF-3TC-NVP		1	1	Target Not Detected	1	1	Not detected	0	50 Copies / mL	0	Target Not Detected	0	Target Not Detected	0
LLV-A-00083	Kampala	1	1e = TDF-3TC-NVP		1	1	Not detected	1	1	Target Not Detected	0	Target Not Detected	0	Target Not Detected	0	Target Not Detected	0
LLV-A-00084	Kampala	1	1c = AZT-3TC-NVP		1	2	Target Not Detected	1	1	Not detected	0	Target Not Detected	0	< 50.00 Copies / mL	0	Target Not Detected	0
LLV-A-00085	Kampala	1	1e = TDF-3TC-NVP		1	1	Target Not Detected	1	1	Target Not Detected	0	Target Not Detected	0	Target Not Detected	0	Target Not Detected	0
LLV-A-00086	Kampala	1	1e = TDF-3TC-NVP		1	1	152	2	2	Not detected	0	Target Not Detected	0	Not detected	0	< 50.00 Copies / mL	0
LLV-A-00087	Kampala	1	1d = AZT-3TC-EFV		1	1	Target Not Detected	1	1	Not detected	0	< 50.00 Copies / mL	0	75 Copies / mL	0	Target Not Detected	0
LLV-A-00088	Kampala	1	1f = TDF-3TC-EFV		1	1	< 20	1	1	Not detected	0	< 50.00 Copies / mL	0	< 50.00 Copies / mL	0	97 Copies / mL	0
LLV-A-00089	Kampala	1	1e = TDF-3TC-NVP		1	1	Target Not Detected	1	1	65 Copies / mL	0	447 Copies / mL	0	306 Copies / mL	0	286 Copies / mL	0
LLV-A-00090	Kampala	1	1f = TDF-3TC-EFV		1	1	Target Not Detected	1	1	Not detected	0	Not detected	0	Target Not Detected	0	Target Not Detected	0
LLV-A-00091	Kampala	1	1e = TDF-3TC-NVP		1	1	Target Not Detected	1	1	Target Not Detected	0	Target Not Detected	0	Not Detected	0	Not detected	0
LLV-A-00092	Kampala	1	1c = AZT-3TC-NVP		1	1	Target Not Detected	1	1	Not detected	0	Target Not Detected	0	< 50.00 Copies / mL	0	Target Not Detected	0
LLV-A-00093	Kampala	1	2e = AZT-3TC-LPV/r		2	1	< 20	1	1	Target Not Detected	0	Target Not Detected	0	Not detected	0	Target Not Detected	0
LLV-A-00094	Kampala	1	1e = TDF-3TC-NVP		1	1	Target Not Detected	1	1	Not detected	0	Target Not Detected	0	Target Not Detected	0	< 50.00 Copies / mL	0
LLV-A-00095	Kampala	1	1f = TDF-3TC-EFV		1	1	Target Not Detected	1	1	Target Not Detected	0	Target Not Detected	0	648 Copies / mL	0	< 50.00 Copies / mL	0
LLV-A-00096	Kampala	1	1e = TDF-3TC-NVP		1	3	Target Not Detected	1	1	Target Not Detected	0	Target Not Detected	0	Not detected	0	Target Not Detected	0
LLV-A-00097	Kampala	1	1e = TDF-3TC-NVP		1	1	Target Not Detected	1	1	< 50 Copies / mL	0	Target Not Detected	0	Target Not Detected	0	Target Not Detected	0
LLV-A-00098	Kampala	1	1e = TDF-3TC-NVP		1	1	Target Not Detected	1	1	Target Not Detected	0	Target Not Detected	0	Target Not Detected	0	Target Not Detected	0
LLV-A-00099	Kampala	1	1e = TDF-3TC-NVP		1	1	Target Not Detected	1	1	< 20 Copies / mL	0	Target Not Detected	0	Target Not Detected	0	Target Not Detected	0
LLV-A-00100	Kampala	1	1e = TDF-3TC-NVP		1	1	Target Not Detected	1	1	Target Not Detected	0	Target Not Detected	0	< 50.00 Copies / mL	0	< 30 Copies / mL	0
LLV-A-00101	Kampala	1	1e = TDF-3TC-NVP		1	1	Target Not Detected	1	1	Target Not Detected	0	Target Not Detected	0	Target Not Detected	0	Target Not Detected	0
LLV-A-00102	Kampala	1	1e = TDF-3TC-NVP		1	1	Target Not Detected	1	1	Target Not Detected	0	Target Not Detected	0	Target Not Detected	0	Target Not Detected	0
LLV-A-00103	Kampala	1	1f = TDF-3TC-EFV		1	1	Target Not Detected	1	1	Target Not Detected	0	Target Not Detected	0	Target Not Detected	0	Target Not Detected	0
LLV-A-00104	Kampala	1	1f = TDF-3TC-EFV		1	1	Target Not Detected	1	1	< 20 Copies / mL	0	Target Not Detected	0	Target Not Detected	0	Target Not Detected	0
LLV-A-00105	Kampala	1	1f = TDF-3TC-EFV		1	1	Target Not Detected	1	1	Target Not Detected	0	Target Not Detected	0	Not Detected	0	Target Not Detected	0
LLV-A-00106	Kampala	1	1e = TDF-3TC-NVP		1	1	Target Not Detected	1	1	Target Not Detected	0	Target Not Detected	0	Target Not Detected	0	Target Not Detected	0
LLV-A-00107	Kampala	1	1f = TDF-3TC-EFV		1	1	Not detected	1	1	Not detected	0	< 50.00 Copies / mL	0	< 50.00 Copies / mL	0	Target Not Detected	0
LLV-A-00108	Kampala	1	1g = TDF-FTC-NVP		1	1	Target Not Detected	1	1	Not detected	0	Not detected	0	Not detected	0	Target Not Detected	0
LLV-A-00109	Kampala	1	1d = AZT-3TC-EFV		1	1	Target Not Detected	1	1	75 Copies / mL	0	Target Not Detected	0	Target Not Detected	0	Target Not Detected	0
LLV-A-00110	Kampala	1	1f = TDF-3TC-EFV		1	1	< 20	1	1	< 20 Copies / mL	0	Not detected	0	< 50.00 Copies / mL	0	< 50.00 Copies / mL	0
LLV-A-00111	Kampala	1	1e = TDF-3TC-NVP		1	1	Target Not Detected	1	1	Target Not Detected	0	Target Not Detected	0	143 Copies / mL	0	< 50.00 Copies / mL	0
LLV-A-00112	Kampala	1	1c = AZT-3TC-NVP		1	1	Target Not Detected	1	1	Target Not Detected	0	Target Not Detected	0	Not Detected	0	< 50.00 Copies / mL	0
LLV-A-00113	Kampala	1	1f = TDF-3TC-EFV		1	1	Target Not Detected	1	1	140 Copies / mL	0	Not detected	0	Target Not Detected	0	Target Not Detected	0
LLV-A-00114	Kampala	1	1c = AZT-3TC-NVP		1	1	Target Not Detected	1	1	Target Not Detected	0	Target Not Detected	0	Target Not Detected	0	Target Not Detected	0
LLV-A-00115	Kampala	1	1e = TDF-3TC-NVP		1	1	< 20	1	1	Target Not Detected	0	Target Not Detected	0	Target Not Detected	0	Target Not Detected	0
LLV-A-00116	Kampala	1	2g = TDF-3TC-ATV/r		2	1	Target Not Detected	1	1	62 Copies / mL	0	Target Not Detected	0	Target Not Detected	0	< 50.00 Copies / mL	0
LLV-A-00117	Kampala	1	2e = AZT-3TC-LPV/r		2	1	42	1	1	224 Copies / mL	0	Target Not Detected	0	< 50.00 Copies / mL	0	164 Copies / mL	0
LLV-A-00118	Kampala	1	1e = TDF-3TC-NVP		1	1	Target Not Detected	1	1	Target Not Detected	0	Target Not Detected	0	Target Not Detected	0	Target Not Detected	0
LLV-A-00119	Kampala	1	1f = TDF-3TC-EFV		1	1	Target Not Detected	1	1	Target Not Detected	0	Target Not Detected	0	Target Not Detected	0	Target Not Detected	0
LLV-A-00120	Kampala	1	1c = AZT-3TC-NVP		1	1	Not detected	1	1	Target Not Detected	0	Target Not Detected	0	Target Not Detected	0	Target Not Detected	0
LLV-A-00121	Kampala	1	1f = TDF-3TC-EFV		1	1	Target Not Detected	1	1	Target Not Detected	0	Target Not Detected	0	Target Not Detected	0	< 50.00 Copies / mL	0
LLV-A-00122	Kampala	1	1e = TDF-3TC-NVP		1	1	Not detected	1	1	Not detected	0	Target Not Detected	0	Target Not Detected	0	Target Not Detected	0
LLV-A-00123	Kampala	1	1e = TDF-3TC-NVP		1	1	Target Not Detected	1	1	Target Not Detected	0	Target Not Detected	0	Not detected	0	Not Detected	0
LLV-A-00124	Kampala	1	1e = TDF-3TC-NVP		1	1	Not detected	1	1	Target Not Detected	0	Target Not Detected	0	Target Not Detected	0	< 50.00 Copies / mL	0
LLV-A-00125	Kampala	1	1f = TDF-3TC-EFV		1	1	Target Not Detected	1	1	Target Not Detected	0	Target Not Detected	0	Target Not Detected	0	< 30 Copies / mL	0
LLV-A-00126	Kampala	1	1f = TDF-3TC-EFV		1	1	Target Not Detected	1	1	Target Not Detected	0	< 50.00 Copies / mL	0	Not detected	0	< 50.00 Copies / mL	0
LLV-A-00127	Kampala	1	1e = TDF-3TC-NVP		1	1	Target Not Detected	1	1	Target Not Detected	0	Target Not Detected	0	Target Not Detected	0	Target Not Detected	0
LLV-A-00128	Kampala	1	1e = TDF-3TC-NVP		1	1	Not detected	1	1	Target Not Detected	0	Target Not Detected	0	Target Not Detected	0	Target Not Detected	0
LLV-A-00129	Kampala	1	1e = TDF-3TC-NVP		1	1	Target Not Detected	1	1	Target Not Detected	0	Target Not Detected	0	< 50.00 Copies / mL	0	Target Not Detected	0
LLV-A-00130	Kampala	1	1f = TDF-3TC-EFV		1	1	< 20	1	1	46 Copies / mL	0	Target Not Detected	0	< 50.00 Copies / mL	0	492 Copies / mL	0
LLV-A-00131	Kampala	1	1e = TDF-3TC-NVP		1	1	< 20	1	1	Target Not Detected	0	Target Not Detected	0	< 50.00 Copies / mL	0	172 Copies / mL	0
LLV-A-00132	Kampala	1	1f = TDF-3TC-EFV		1	1	Not detected	1	1	Target Not Detected	0	Target Not Detected	0	Target Not Detected	0	Target Not Detected	0
LLV-A-00133	Kampala	1	1e = TDF-3TC-NVP		1	1	Target Not Detected	1	1	Target Not Detected	0	Target Not Detected	0	Target Not Detected	0	Target Not Detected	0
LLV-A-00134	Kampala	1	1e = TDF-3TC-NVP		1	1	Target Not Detected	1	1	Target Not Detected	0	Target Not Detected	0	Target Not Detected	0	< 50.00 Copies / mL	0
LLV-A-00135	Kampala	1	1d = AZT-3TC-EFV		1	1	Target Not Detected	1	1	Target Not Detected	0	Target Not Detected	0	Target Not Detected	0	< 50.00 Copies / mL	0
LLV-A-00136	Kampala	1	2e = AZT-3TC-LPV/r		2	1	Target Not Detected	1	1	Target Not Detected	0	Target Not Detected	0	Target Not Detected	0	Target Not Detected	0
LLV-A-00137	Kampala	1	1f = TDF-3TC-EFV		1	4	Target Not Detected	1	1	Target Not Detected	0	1,940 Copies / mL	1	494 Copies / mL	0	35 Copies / mL	0
LLV-A-00138	Kampala	1	1e = TDF-3TC-NVP		1	1	Target Not Detected	1	1	Target Not Detected	0	Target Not Detected	0	Target Not Detected	0	70 Copies / mL	0
LLV-A-00139	Kampala	1	1f = TDF-3TC-EFV		1	1	Target Not Detected	1	1	Target Not Detected	0	Target Not Detected	0	Target Not Detected	0	Target Not Detected	0
LLV-A-00140	Kampala	1	1e = TDF-3TC-NVP		1	1	Target Not Detected	1	1	74 Copies / mL	0	Target Not Detected	0	Target Not Detected	0	Target Not Detected	0
LLV-A-00141	Kampala	1	1e = TDF-3TC-NVP		1	1	Not detected	1	1	< 20 Copies / mL	0	Target Not Detected	0	Target Not Detected	0	Not Detected	0
LLV-A-00142	Kampala	1	2c = TDF-FTC-LPV/r		2	1	< 20	1	1	< 20 Copies / mL	0	Target Not Detected	0	Target Not Detected	0	Target Not Detected	0
LLV-A-00143	Kampala	1	1e = TDF-3TC-NVP		1	1	46	1	1	50 Copies / mL	0	51 Copies / mL	0	396 Copies / mL	0	191 Copies / mL	0
LLV-A-00144	Kampala	1	1f = TDF-3TC-EFV		1	1	Not detected	1	1	< 20 Copies / mL	0	197 Copies / mL	0	< 50.00 Copies / mL	0	< 50.00 Copies / mL	0
LLV-A-00145	Kampala	1	1f = TDF-3TC-EFV		1	1	Not detected	1	1	Target Not Detected	0	Target Not Detected	0	57 Copies / mL	0	Target Not Detected	0
LLV-A-00146	Kampala	1	1f = TDF-3TC-EFV		1	1	Not detected	1	1	Target Not Detected	0	Target Not Detected	0	Target Not Detected	0	Target Not Detected	0
LLV-A-00147	Kampala	1	1e = TDF-3TC-NVP		1	1	< 20	1	1	Target Not Detected	0	3,460 Copies / mL	1	< 50.00 Copies / mL	0	4,980 Copies / mL	1
LLV-A-00148	Kampala	1	Left Blank		4	1	Target Not Detected	1	1	Target Not Detected	0	Target Not Detected	0	Target Not Detected	0	Target Not Detected	0
LLV-A-00149	Kampala	1	1f = TDF-3TC-EFV		1	1	Not detected	1	1	Target Not Detected	0	Target Not Detected	0	Target Not Detected	0	< 50.00 Copies / mL	0
LLV-A-00150	Kampala	1	1e = TDF-3TC-NVP		1	1	< 20	1	1	< 20 Copies / mL	0	Target Not Detected	0	Target Not Detected	0	Target Not Detected	0
LLV-A-00151	Kampala	1	1f = TDF-3TC-EFV		1	1	Not detected	1	1	Not detected	0	< 50.00 Copies / mL	0	Target Not Detected	0	< 50.00 Copies / mL	0
LLV-A-00152	Kampala	1	1f = TDF-3TC-EFV		1	1	Target Not Detected	1	1	Not detected	0	Target Not Detected	0	Target Not Detected	0	Target Not Detected	0
LLV-A-00153	Kampala	1	1d = AZT-3TC-EFV		1	1	Not detected	1	1	Not detected	0	Target Not Detected	0	Target Not Detected	0	Target Not Detected	0
LLV-A-00154	Kampala	1	1f = TDF-3TC-EFV		1	1	810	5	2	< 50 Copies / mL	0	< 50.00 Copies / mL	0	68 Copies / mL	0	221 Copies / mL	0
LLV-A-00155	Kampala	1	Left Blank		4	1	Not detected	1	1	Not detected	0	Target Not Detected	0	Target Not Detected	0	96 Copies / mL	0
LLV-A-00156	Kampala	1	5j = ABC-3TC-LPV/r		2	1	44	1	1	8,270 Copies / mL	1	610 Copies / mL	0	3,030 Copies / mL	1	903 Copies / mL	0
LLV-A-00157	Kampala	1	1e = TDF-3TC-NVP		1	1	Target Not Detected	1	1	54 Copies / mL	0	Target Not Detected	0	Target Not Detected	0	Target Not Detected	0
LLV-A-00158	Kampala	1	1e = TDF-3TC-NVP		1	1	Not detected	1	1	Target Not Detected	0	Target Not Detected	0	Target Not Detected	0	Target Not Detected	0
LLV-A-00159	Kampala	1	1d = AZT-3TC-EFV		1	2	Target Not Detected	1	1	Target Not Detected	0	< 50.00 Copies / mL	0	Not detected	0	Target Not Detected	0
LLV-A-00160	Kampala	1	1e = TDF-3TC-NVP		1	1	< 20	1	1	< 839 Copies / mL	0	< 50.00 Copies / mL	0	< 50.00 Copies / mL	0	< 30 Copies / mL	0
LLV-A-00161	Kampala	1	1c = AZT-3TC-NVP		1	1	< 20	1	1	Target Not Detected	0	Target Not Detected	0	44 Copies / mL	0	Target Not Detected	0
LLV-A-00162	Kampala	1	1f = TDF-3TC-EFV		1	1	Not detected	1	1	Not detected	0	Target Not Detected	0	Target Not Detected	0	Target Not Detected	0
LLV-A-00163	Kampala	1	1f = TDF-3TC-EFV		1	1	Not detected	1	1	Target Not Detected	0	Target Not Detected	0	Target Not Detected	0	188 Copies / mL	0
LLV-A-00164	Kampala	1	4c = AZT-3TC-NVP		1	1	Not detected	1	1	Not detected	0	Target Not Detected	0	196 Copies / mL	0	57 Copies / mL	0
LLV-A-00165	Kampala	1	1e = TDF-3TC-NVP		1	1	Not detected	1	1	Target Not Detected	0	Target Not Detected	0	< 50.00 Copies / mL	0	Target Not Detected	0
LLV-A-00166	Kampala	1	1e = TDF-3TC-NVP		1	1	Not detected	1	1	Target Not Detected	0	< 50.00 Copies / mL	0	Target Not Detected	0	Target Not Detected	0
LLV-A-00167	Kampala	1	1f = TDF-3TC-EFV		1	1	Target Not Detected	1	1	Target Not Detected	0	Target Not Detected	0	Target Not Detected	0	Not Detected	0
LLV-A-00168	Kampala	1	1d = AZT-3TC-EFV		1	1	Not detected	1	1	Target Not Detected	0	Target Not Detected	0	Target Not Detected	0	< 50.00 Copies / mL	0
LLV-A-00169	Kampala	1	1e = TDF-3TC-NVP		1	1	Target Not Detected	1	1	Target Not Detected	0	< 50.00 Copies / mL	0	Target Not Detected	0	Target Not Detected	0
LLV-A-00170	Kampala	1	2c = TDF-FTC-LPV/r		2	1	248	3	2	432,078 Copies / mL	1	3,280 Copies / mL	1	151,000 Copies / mL	1	366 Copies / mL	0
LLV-A-00171	Kampala	1	1c = AZT-3TC-NVP		1	1	Not detected	1	1	Not detected	0	Target Not Detected	0	Target Not Detected	0	Target Not Detected	0
LLV-A-00172	Kampala	1	1e = TDF-3TC-NVP		1	1	Not detected	1	1	Target Not Detected	0	Target Not Detected	0	Target Not Detected	0	< 50.00 Copies / mL	0
LLV-A-00173	Kampala	1	Left Blank		4	1	Target Not Detected	1	1	Target Not Detected	0	Target Not Detected	0	Target Not Detected	0	Target Not Detected	0
LLV-A-00174	Kampala	1	1c = AZT-3TC-NVP		1	1	322	3	2	674 Copies / mL	0	194 Copies / mL	0	326 Copies / mL	0	2,940 Copies / mL	1
LLV-A-00175	Kampala	1	1d = AZT-3TC-EFV		1	1	Target Not Detected	1	1	Target Not Detected	0	Target Not Detected	0	Not detected	0	Target Not Detected	0
LLV-A-00176	Kampala	1	1c = AZT-3TC-NVP		1	1	Target Not Detected	1	1	264,000 Copies / mL	1	Target Not Detected	0	Not Detected	0	Target Not Detected	0
LLV-A-00177	Kampala	1	1c = AZT-3TC-NVP		1	1	Target Not Detected	1	1	Target Not Detected	0	Target Not Detected	0	Target Not Detected	0	Not Detected	0
LLV-A-00178	Kampala	1	1e = TDF-3TC-NVP		1	1	Not detected	1	1	Target Not Detected	0	112 Copies / mL	0	< 50.00 Copies / mL	0	Target Not Detected	0
LLV-A-00179	Kampala	1	1e = TDF-3TC-NVP		1	1	Target Not Detected	1	1	755,000 Copies / mL	1	109 Copies / mL	0	Target Not Detected	0	Target Not Detected	0
LLV-A-00180	Kampala	1	1i = ABC-3TC-EFV		1	1	Target Not Detected	1	1	Target Not Detected	0	Target Not Detected	0	Target Not Detected	0	Target Not Detected	0
LLV-A-00181	Kampala	1	1e = TDF-3TC-NVP		1	1	Target Not Detected	1	1	Target Not Detected	0	Target Not Detected	0	Target Not Detected	0	Target Not Detected	0
LLV-A-00182	Kampala	1	1e = TDF-3TC-NVP		1	1	Target Not Detected	1	1	Target Not Detected	0	Target Not Detected	0	53 Copies / mL	0	Target Not Detected	0
LLV-A-00183	Kampala	1	2b = TDF-3TC-LPV/r		2	2	< 20	1	1	Target Not Detected	0	Target Not Detected	0	Target Not Detected	0	Target Not Detected	0
LLV-A-00184	Kampala	1	1f = TDF-3TC-EFV		1	1	< 20	1	1	Target Not Detected	0	Target Not Detected	0	Target Not Detected	0	Target Not Detected	0
LLV-A-00185	Kampala	1	1e = TDF-3TC-NVP		1	1	Target Not Detected	1	1	Target Not Detected	0	Target Not Detected	0	Target Not Detected	0	Not Detected	0
LLV-A-00186	Kampala	1	1e = TDF-3TC-NVP		1	1	Not detected	1	1	Not detected	0	< 50.00 Copies / mL	0	Target Not Detected	0	Target Not Detected	0
LLV-A-00187	Kampala	1	1f = TDF-3TC-EFV		1	1	Not detected	1	1	Target Not Detected	0	Target Not Detected	0	Target Not Detected	0	Target Not Detected	0
LLV-A-00188	Kampala	1	2i = ABC-3TC-LPV/r		2	1	< 20	1	1	226,026 Copies / mL	1	Target Not Detected	0	< 50.00 Copies / mL	0	153 Copies / mL	0
LLV-A-00189	Kampala	1	1f = TDF-3TC-EFV		1	1	Not detected	1	1	Not detected	0	58 Copies / mL	0	70 Copies / mL	0	102 Copies / mL	0
LLV-A-00190	Kampala	1	1f = TDF-3TC-EFV		1	1	< 20	1	1	Not detected	0	Target Not Detected	0	< 50.00 Copies / mL	0	96 Copies / mL	0
LLV-A-00191	Kampala	1	1e = TDF-3TC-NVP		1	1	< 20	1	1	Not detected	0	Target Not Detected	0	Target Not Detected	0	Target Not Detected	0
LLV-A-00192	Kampala	1	1e = TDF-3TC-NVP		1	1	Target Not Detected	1	1	Not detected	0	Target Not Detected	0	Target Not Detected	0	Target Not Detected	0
LLV-A-00193	Kampala	1	1c = AZT-3TC-NVP		1	1	Target Not Detected	1	1	< 20 Copies / mL	0	Target Not Detected	0	< 50.00 Copies / mL	0	96 Copies / mL	0
LLV-A-00194	Kampala	1	1d = AZT-3TC-EFV		1	1	Not detected	1	1	< 20 Copies / mL	0	61 Copies / mL	0	Target Not Detected	0	61 Copies / mL	0
LLV-A-00195	Kampala	1	1f = TDF-3TC-EFV		1	1	Target Not Detected	1	1	Target Not Detected	0	Target Not Detected	0	Target Not Detected	0	Target Not Detected	0
LLV-A-00196	Kampala	1	1e = TDF-3TC-NVP		1	1	Not detected	1	1	Target Not Detected	0	Target Not Detected	0	Target Not Detected	0	50 Copies / mL	0
LLV-A-00197	Kampala	1	2e = AZT-3TC-LPV/r		2	1	Target Not Detected	1	1	< 20 Copies / mL	0	< 50.00 Copies / mL	0	Target Not Detected	0	88 Copies / mL	0
LLV-A-00198	Kampala	1	1e = TDF-3TC-NVP		1	1	Target Not Detected	1	1	Target Not Detected	0	Target Not Detected	0	Target Not Detected	0	Target Not Detected	0
LLV-A-00199	Kampala	1	2e = AZT-3TC-LPV/r		2	1	Not detected	1	1	Not detected	0	Target Not Detected	0	Target Not Detected	0	Target Not Detected	0
LLV-A-00200	Kampala	1	1e = TDF-3TC-NVP		1	1	Not detected	1	1	Target Not Detected	0	Target Not Detected	0	Target Not Detected	0	84 Copies / mL	0
LLV-A-00201	Kampala	1	1e = TDF-3TC-NVP		1	1	Not detected	1	1	< 20 Copies / mL	0	Target Not Detected	0	Target Not Detected	0	Target Not Detected	0
LLV-A-00202	Kampala	1	1e = TDF-3TC-NVP		1	1	Not detected	1	1	Not detected	0	Target Not Detected	0	Target Not Detected	0	Target Not Detected	0
LLV-A-00203	Kampala	1	1e = TDF-3TC-NVP		1	1	< 20	1	1	Target Not Detected	0	Target Not Detected	0	Target Not Detected	0	Target Not Detected	0
LLV-A-00204	Kampala	1	1e = TDF-3TC-NVP		1	1	Not detected	1	1	< 20 Copies / mL	0	Target Not Detected	0	Target Not Detected	0	Target Not Detected	0
LLV-A-00205	Kampala	1	1e = TDF-3TC-NVP		1	1	Target Not Detected	1	1	Not detected	0	Target Not Detected	0	Target Not Detected	0	Target Not Detected	0
LLV-A-00206	Kampala	1	1e = TDF-3TC-NVP		1	4	Not detected	1	1	Target Not Detected	0	Target Not Detected	0	< 50.00 Copies / mL	0	57 Copies / mL	0
LLV-A-00207	Kampala	1	1e = TDF-3TC-NVP		1	1	Not detected	1	1	Not detected	0	Target Not Detected	0	Target Not Detected	0	Target Not Detected	0
LLV-A-00208	Kampala	1	1g = TDF-FTC-NVP		1	1	Target Not Detected	1	1	27 Copies / mL	0	Target Not Detected	0	Target Not Detected	0	Target Not Detected	0
LLV-A-00209	Kampala	1	1e = TDF-3TC-NVP		1	1	Not detected	1	1	Not detected	0	Target Not Detected	0	Target Not Detected	0	< 50.00 Copies / mL	0
LLV-A-00210	Kampala	1	1e = TDF-3TC-NVP		1	1	< 20	1	1	< 20 Copies / mL	0	Target Not Detected	0	Target Not Detected	0	118 Copies / mL	0
LLV-A-00211	Kampala	1	1e = TDF-3TC-NVP		1	1	Not detected	1	1	Not detected	0	< 50.00 Copies / mL	0	Target Not Detected	0	< 50.00 Copies / mL	0
LLV-A-00212	Kampala	1	1e = TDF-3TC-NVP		1	1	Not detected	1	1	Not detected	0	59 Copies / mL	0	< 50.00 Copies / mL	0	< 50.00 Copies / mL	0
LLV-A-00213	Kampala	1	1f = TDF-3TC-EFV		1	1	Not detected	1	1	< 20 Copies / mL	0	Not detected	0	Target Not Detected	0	Target Not Detected	0
LLV-A-00214	Kampala	1	1e = TDF-3TC-NVP		1	1	Not detected	1	1	Not detected	0	Target Not Detected	0	Target Not Detected	0	Target Not Detected	0
LLV-A-00215	Kampala	1	2h = AZT-3TC-ATV/r		2	2	< 20	1	1	Not detected	0	< 75 Copies / mL	0	Target Not Detected	0	59 Copies / mL	0
LLV-A-00216	Kampala	1	1e = TDF-3TC-NVP		1	2	Target Not Detected	1	1	Not detected	0	Not detected	0	Not detected	0	Target Not Detected	0
LLV-A-00217	Kampala	1	1e = TDF-3TC-NVP		1	1	Target Not Detected	1	1	Not detected	0	Not detected	0	78 Copies / mL	0	Target Not Detected	0
LLV-A-00218	Kampala	1	1e = TDF-3TC-NVP		1	1	Not detected	1	1	Not detected	0	Target Not Detected	0	Target Not Detected	0	Target Not Detected	0
LLV-A-00219	Kampala	1	1e = TDF-3TC-NVP		1	1	Not detected	1	1	Not detected	0	Target Not Detected	0	354 Copies / mL	0	Target Not Detected	0
LLV-A-00220	Kampala	1	1f = TDF-3TC-EFV		1	1	Not detected	1	1	Not detected	0	Target Not Detected	0	50 Copies / mL	0	< 50.00 Copies / mL	0
LLV-A-00221	Kampala	1	1e = TDF-3TC-NVP		1	1	Not detected	1	1	Not detected	0	Target Not Detected	0	Target Not Detected	0	108 Copies / mL	0
LLV-A-00222	Kampala	1	1c = AZT-3TC-NVP		1	2	Target Not Detected	1	1	Not detected	0	Target Not Detected	0	86 Copies / mL	0	Target Not Detected	0
LLV-A-00223	Kampala	1	1f = TDF-3TC-EFV		1	1	Target Not Detected	1	1	Target Not Detected	0	Target Not Detected	0	Target Not Detected	0	133 Copies / mL	0
LLV-A-00224	Kampala	1	2g = TDF-3TC-ATV/r		2	1	Target Not Detected	1	1	Not detected	0	Not detected	0	Target Not Detected	0	Target Not Detected	0
LLV-A-00225	Kampala	1	1e = TDF-3TC-NVP		1	1	Not detected	1	1	Target Not Detected	0	< 50.00 Copies / mL	0	92 Copies / mL	0	58 Copies / mL	0
LLV-A-00226	Kampala	1	1f = TDF-3TC-EFV		1	1	Not detected	1	1	Not detected	0	Target Not Detected	0	Target Not Detected	0	Target Not Detected	0
LLV-A-00227	Kampala	1	1e = TDF-3TC-NVP		1	1	Target Not Detected	1	1	Target Not Detected	0	Target Not Detected	0	Not detected	0	Target Not Detected	0
LLV-A-00228	Kampala	1	1e = TDF-3TC-NVP		1	1	Not detected	1	1	Target Not Detected	0	Target Not Detected	0	90 Copies / mL	0	77 Copies / mL	0
LLV-A-00229	Kampala	1	1e = TDF-3TC-NVP		1	1	Target Not Detected	1	1	Not detected	0	< 75 Copies / mL	0	Target Not Detected	0	< 50.00 Copies / mL	0
LLV-A-00230	Kampala	1	1e = TDF-3TC-NVP		1	1	Target Not Detected	1	1	Not detected	0	< 50.00 Copies / mL	0	< 50.00 Copies / mL	0	Target Not Detected	0
LLV-A-00231	Kampala	1	1c = AZT-3TC-NVP		1	1	Not detected	1	1	Target Not Detected	0	Target Not Detected	0	Target Not Detected	0	Target Not Detected	0
LLV-A-00232	Kampala	1	1e = TDF-3TC-NVP		1	1	Not detected	1	1	Target Not Detected	0	Target Not Detected	0	Target Not Detected	0	76 Copies / mL	0
LLV-A-00233	Kampala	1	1e = TDF-3TC-NVP		1	1	Target Not Detected	1	1	Not detected	0	Target Not Detected	0	Target Not Detected	0	Target Not Detected	0
LLV-A-00234	Kampala	1	1e = TDF-3TC-NVP		1	1	Target Not Detected	1	1	Not detected	0	Target Not Detected	0	Target Not Detected	0	Target Not Detected	0
LLV-A-00235	Kampala	1	1f = TDF-3TC-EFV		1	1	Not detected	1	1	Not detected	0	Target Not Detected	0	101 Copies / mL	0	Target Not Detected	0
LLV-A-00236	Kampala	1	1e = TDF-3TC-NVP		1	1	Target Not Detected	1	1	Target Not Detected	0	Target Not Detected	0	Target Not Detected	0	< 50.00 Copies / mL	0
LLV-A-00237	Kampala	1	1e = TDF-3TC-NVP		1	1	Target Not Detected	1	1	Not detected	0	Not detected	0	Not detected	0	< 50.00 Copies / mL	0
LLV-A-00238	Kampala	1	1f = TDF-3TC-EFV		1	4	Target Not Detected	1	1	Not detected	0	Target Not Detected	0	Target Not Detected	0	Target Not Detected	0
LLV-A-00239	Kampala	1	1e = TDF-3TC-NVP		1	1	Target Not Detected	1	1	Not detected	0	Target Not Detected	0	Target Not Detected	0	Target Not Detected	0
LLV-A-00240	Kampala	1	1e = TDF-3TC-NVP		1	1	Not detected	1	1	Not detected	0	Target Not Detected	0	< 50.00 Copies / mL	0	Target Not Detected	0
LLV-A-00241	Kampala	1	1f = TDF-3TC-EFV		1	1	Target Not Detected	1	1	Not detected	0	204 Copies / mL	0	Target Not Detected	0	Target Not Detected	0
LLV-A-00242	Kampala	1	1e = TDF-3TC-NVP		1	1	Target Not Detected	1	1	Not detected	0	Target Not Detected	0	Target Not Detected	0	Target Not Detected	0
LLV-A-00243	Kampala	1	1e = TDF-3TC-NVP		1	1	Target Not Detected	1	1	Not detected	0	Target Not Detected	0	Target Not Detected	0	< 50.00 Copies / mL	0
LLV-A-00244	Kampala	1	1d = AZT-3TC-EFV		1	1	Target Not Detected	1	1	Target Not Detected	0	Target Not Detected	0	182 Copies / mL	0	< 30 Copies / mL	0
LLV-A-00245	Kampala	1	2e = AZT-3TC-LPV/r		2	1	196	2	2	Not detected	0	Target Not Detected	0	Target Not Detected	0	Target Not Detected	0
LLV-A-00246	Kampala	1	1c = AZT-3TC-NVP		1	1	96	2	2	Target Not Detected	0	311 Copies / mL	0	< 50.00 Copies / mL	0	6,790 Copies / mL	1
LLV-A-00247	Kampala	1	1d = AZT-3TC-EFV		1	1	< 20	1	1	Not detected	0	< 50.00 Copies / mL	0	Target Not Detected	0	Target Not Detected	0
LLV-A-00248	Kampala	1	1e = TDF-3TC-NVP		1	1	Target Not Detected	1	1	Not detected	0	Not detected	0	Target Not Detected	0	Target Not Detected	0
LLV-A-00249	Kampala	1	1e = TDF-3TC-NVP		1	1	Target Not Detected	1	1	Not detected	0	< 50.00 Copies / mL	0	Target Not Detected	0	Target Not Detected	0
LLV-A-00250	Kampala	1	1f = TDF-3TC-EFV		1	1	< 20	1	1	< 75 Copies / mL	0	Target Not Detected	0	Target Not Detected	0	Target Not Detected	0
LLV-A-00251	Kampala	1	1c = AZT-3TC-NVP		1	1	< 20	1	1	Target Not Detected	0	Target Not Detected	0	430 Copies / mL	0	50 Copies / mL	0
LLV-A-00252	Kampala	1	1e = TDF-3TC-NVP		1	1	Target Not Detected	1	1	Target Not Detected	0	Target Not Detected	0	Target Not Detected	0	Target Not Detected	0
LLV-A-00253	Kampala	1	1e = TDF-3TC-NVP		1	1	Target Not Detected	1	1	Target Not Detected	0	Target Not Detected	0	Target Not Detected	0	Target Not Detected	0
LLV-A-00254	Kampala	1	1e = TDF-3TC-NVP		1	1	Target Not Detected	1	1	< 20 Copies / mL	0	7,360 Copies / mL	1	Target Not Detected	0	Not Detected	0
LLV-A-00255	Kampala	1	1e = TDF-3TC-NVP		1	1	Not detected	1	1	Not detected	0	Target Not Detected	0	Target Not Detected	0	248 Copies / mL	0
LLV-A-00256	Kampala	1	1e = TDF-3TC-NVP		1	1	Target Not Detected	1	1	Target Not Detected	0	Target Not Detected	0	< 50.00 Copies / mL	0	Target Not Detected	0
LLV-A-00257	Kampala	1	1e = TDF-3TC-NVP		1	1	Target Not Detected	1	1	< 20 Copies / mL	0	Target Not Detected	0	Target Not Detected	0	97 Copies / mL	0
LLV-A-00258	Kampala	1	1f = TDF-3TC-EFV		1	1	Target Not Detected	1	1	Target Not Detected	0	Target Not Detected	0	Target Not Detected	0	< 50.00 Copies / mL	0
LLV-A-00259	Kampala	1	2e = AZT-3TC-LPV/r		2	1	Target Not Detected	1	1	Target Not Detected	0	Target Not Detected	0	Target Not Detected	0	Target Not Detected	0
LLV-A-00260	Kampala	1	1e = TDF-3TC-NVP		1	1	Not detected	1	1	Not detected	0	Target Not Detected	0	Target Not Detected	0	64 Copies / mL	0
LLV-A-00261	Kampala	1	2e = AZT-3TC-LPV/r		2	1	Target Not Detected	1	1	Not detected	0	Target Not Detected	0	< 50.00 Copies / mL	0	Not Detected	0
LLV-A-00262	Kampala	1	1c = AZT-3TC-NVP		1	1	Target Not Detected	1	1	Not detected	0	Target Not Detected	0	Target Not Detected	0	114 Copies / mL	0
LLV-A-00263	Kampala	1	1c = AZT-3TC-NVP		1	1	Target Not Detected	1	1	Target Not Detected	0	Target Not Detected	0	Target Not Detected	0	59 Copies / mL	0
LLV-A-00264	Kampala	1	1f = TDF-3TC-EFV		1	1	< 20	1	1	< 20 Copies / mL	0	< 50.00 Copies / mL	0	< 50.00 Copies / mL	0	Target Not Detected	0
LLV-A-00265	Kampala	1	1f = TDF-3TC-EFV		1	1	< 20	1	1	Target Not Detected	0	Target Not Detected	0	Target Not Detected	0	82 Copies / mL	0
LLV-A-00266	Kampala	1	1e = TDF-3TC-NVP		1	1	Target Not Detected	1	1	Target Not Detected	0	Not detected	0	Target Not Detected	0	Target Not Detected	0
LLV-A-00267	Kampala	1	1e = TDF-3TC-NVP		1	1	Target Not Detected	1	1	Not detected	0	Target Not Detected	0	Target Not Detected	0	Target Not Detected	0
LLV-A-00268	Kampala	1	1j = ABC-3TC-NVP		1	1	Not detected	1	1	Not detected	0	Target Not Detected	0	Target Not Detected	0	Target Not Detected	0
LLV-A-00269	Kampala	1	1e = TDF-3TC-NVP		1	1	Not detected	1	1	Target Not Detected	0	72 Copies / mL	0	< 50.00 Copies / mL	0	Target Not Detected	0
LLV-A-00270	Kampala	1	1c = AZT-3TC-NVP		1	1	< 20	1	1	Target Not Detected	0	Target Not Detected	0	121 Copies / mL	0	Target Not Detected	0
LLV-A-00271	Kampala	1	1d = AZT-3TC-EFV		1	1	Target Not Detected	1	1	Not detected	0	Target Not Detected	0	Target Not Detected	0	< 50.00 Copies / mL	0
LLV-A-00272	Kampala	1	1e = TDF-3TC-NVP		1	1	Target Not Detected	1	1	Not detected	0	Not detected	0	Target Not Detected	0	< 50.00 Copies / mL	0
LLV-A-00273	Kampala	1	1f = TDF-3TC-EFV		1	1	Target Not Detected	1	1	Target Not Detected	0	3,914 Copies / mL	1	770 Copies / mL	0	1,250 Copies / mL	1
LLV-A-00274	Kampala	1	1f = TDF-3TC-EFV		1	1	Target Not Detected	1	1	Target Not Detected	0	Target Not Detected	0	Target Not Detected	0	Target Not Detected	0
LLV-A-00275	Kampala	1	2e = AZT-3TC-LPV/r		2	1	Target Not Detected	1	1	102 Copies / mL	0	< 50.00 Copies / mL	0	55 Copies / mL	0	Target Not Detected	0
LLV-A-00276	Kampala	1	1e = TDF-3TC-NVP		1	1	Target Not Detected	1	1	453 Copies / mL	0	Target Not Detected	0	< 50.00 Copies / mL	0	Target Not Detected	0
LLV-A-00277	Kampala	1	1f = TDF-3TC-EFV		1	1	Target Not Detected	1	1	< 20 Copies / mL	0	< 50.00 Copies / mL	0	Target Not Detected	0	349,000 Copies / mL	1
LLV-A-00278	Kampala	1	1d = AZT-3TC-EFV		1	1	Not detected	1	1	Not detected	0	Target Not Detected	0	Target Not Detected	0	< 50.00 Copies / mL	0
LLV-A-00279	Kampala	1	1e = TDF-3TC-NVP		1	1	< 20	1	1	74 Copies / mL	0	1,290 Copies / mL	1	Target Not Detected	0	Target Not Detected	0
LLV-A-00280	Kampala	1	1f = TDF-3TC-EFV		1	1	Target Not Detected	1	1	Target Not Detected	0	Target Not Detected	0	Target Not Detected	0	Target Not Detected	0
LLV-A-00281	Kampala	1	1e = TDF-3TC-NVP		1	1	Not detected	1	1	Not detected	0	59 Copies / mL	0	Target Not Detected	0	Target Not Detected	0
LLV-A-00282	Kampala	1	1f = TDF-3TC-EFV		1	1	Not detected	1	1	Target Not Detected	0	Target Not Detected	0	Target Not Detected	0	Target Not Detected	0
LLV-A-00283	Kampala	1	1e = TDF-3TC-NVP		1	1	Not detected	1	1	Not detected	0	Target Not Detected	0	Target Not Detected	0	Target Not Detected	0
LLV-A-00284	Kampala	1	1e = TDF-3TC-NVP		1	1	Target Not Detected	1	1	Not detected	0	100 Copies / mL	0	Target Not Detected	0	1,250 Copies / mL	1
LLV-A-00285	Kampala	1	1f = TDF-3TC-EFV		1	1	Target Not Detected	1	1	< 20 Copies / mL	0	Target Not Detected	0	Target Not Detected	0	Target Not Detected	0
LLV-A-00286	Kampala	1	1e = TDF-3TC-NVP		1	1	132	2	2	3,050 Copies / mL	1	63 Copies / mL	0	1,300 Copies / mL	1	< 50.00 Copies / mL	0
LLV-A-00287	Kampala	1	1f = TDF-3TC-EFV		1	1	Target Not Detected	1	1	Target Not Detected	0	Target Not Detected	0	Not Detected	0	Target Not Detected	0
LLV-A-00288	Kampala	1	1e = TDF-3TC-NVP		1	1	Target Not Detected	1	1	Target Not Detected	0	Target Not Detected	0	Target Not Detected	0	254 Copies / mL	0
LLV-A-00289	Kampala	1	1e = TDF-3TC-NVP		1	1	Target Not Detected	1	1	Target Not Detected	0	Target Not Detected	0	Target Not Detected	0	Target Not Detected	0
LLV-A-00290	Kampala	1	2e = AZT-3TC-LPV/r		2	4	Not detected	1	1	Target Not Detected	0	Target Not Detected	0	1,160 Copies / mL	1	9,560 Copies / mL	1
LLV-A-00291	Kampala	1	1e = TDF-3TC-NVP		1	1	Target Not Detected	1	1	Not detected	0	Target Not Detected	0	87 Copies / mL	0	Target Not Detected	0
LLV-A-00292	Kampala	1	1e = TDF-3TC-NVP		1	1	Target Not Detected	1	1	21 Copies / mL	0	Target Not Detected	0	Not detected	0	Target Not Detected	0
LLV-A-00293	Kampala	1	1e = TDF-3TC-NVP		1	1	Target Not Detected	1	1	Not detected	0	Target Not Detected	0	144 Copies / mL	0	Not Detected	0
LLV-A-00294	Kampala	1	1e = TDF-3TC-NVP		1	1	Not detected	1	1	Not detected	0	Target Not Detected	0	102 Copies / mL	0	Target Not Detected	0
LLV-A-00295	Kampala	1	1f = TDF-3TC-EFV		1	1	Not detected	1	1	Target Not Detected	0	Target Not Detected	0	Target Not Detected	0	Target Not Detected	0
LLV-A-00296	Kampala	1	1e = TDF-3TC-NVP		1	1	< 20	1	1	Target Not Detected	0	< 50.00 Copies / mL	0	Not detected	0	Target Not Detected	0
LLV-A-00297	Kampala	1	1f = TDF-3TC-EFV		1	1	Target Not Detected	1	1	Target Not Detected	0	Target Not Detected	0	Target Not Detected	0	Not Detected	0
LLV-A-00298	Kampala	1	1f = TDF-3TC-EFV		1	1	Target Not Detected	1	1	Target Not Detected	0	Target Not Detected	0	Target Not Detected	0	Target Not Detected	0
LLV-A-00299	Kampala	1	1f = TDF-3TC-EFV		1	1	Not detected	1	1	Target Not Detected	0	Target Not Detected	0	322 Copies / mL	0	< 50.00 Copies / mL	0
LLV-A-00300	Kampala	1	1c = AZT-3TC-NVP		1	1	Target Not Detected	1	1	Target Not Detected	0	Target Not Detected	0	Target Not Detected	0	Target Not Detected	0
LLV-A-00301	Kampala	1	1f = TDF-3TC-EFV		1	1	Target Not Detected	1	1	Target Not Detected	0	Target Not Detected	0	Target Not Detected	0	Target Not Detected	0
LLV-A-00302	Kampala	1	1d = AZT-3TC-EFV		1	1	Not detected	1	1	Not detected	0	Target Not Detected	0	Target Not Detected	0	Target Not Detected	0
LLV-A-00303	Kampala	1	1e = TDF-3TC-NVP		1	1	Not detected	1	1	Target Not Detected	0	Target Not Detected	0	Target Not Detected	0	Target Not Detected	0
LLV-A-00304	Kampala	1	1c = AZT-3TC-NVP		1	1	Not detected	1	1	Not detected	0	Target Not Detected	0	469 Copies / mL	0	1,060 Copies / mL	1
LLV-A-00305	Kampala	1	1e = TDF-3TC-NVP		1	1	Not detected	1	1	Not detected	0	64 Copies / mL	0	Target Not Detected	0	< 30 Copies / mL	0
LLV-A-00306	Kampala	1	1c = AZT-3TC-NVP		1	1	Not detected	1	1	Not detected	0	73 Copies / mL	0	Not Detected	0	Target Not Detected	0
LLV-A-00307	Kampala	1	1f = TDF-3TC-EFV		1	1	Not detected	1	1	Not detected	0	Target Not Detected	0	Target Not Detected	0	Target Not Detected	0
LLV-A-00308	Kampala	1	1c = AZT-3TC-NVP		1	1	Target Not Detected	1	1	33 Copies / mL	0	Not detected	0	Target Not Detected	0	Target Not Detected	0
LLV-A-00309	Kampala	1	1f = TDF-3TC-EFV		1	1	Target Not Detected	1	1	Target Not Detected	0	Target Not Detected	0	Target Not Detected	0	Target Not Detected	0
LLV-A-00310	Kampala	1	1c = AZT-3TC-NVP		1	1	Target Not Detected	1	1	Not detected	0	Target Not Detected	0	Target Not Detected	0	Target Not Detected	0
LLV-A-00311	Kampala	1	1e = TDF-3TC-NVP		1	4	Target Not Detected	1	1	Not detected	0	8,630 Copies / mL	1	608 Copies / mL	0	74,400 Copies / mL	1
LLV-A-00312	Kampala	1	1c = AZT-3TC-NVP		1	1	Target Not Detected	1	1	Not detected	0	Target Not Detected	0	Not detected	0	Target Not Detected	0
LLV-A-00313	Kampala	1	1c = AZT-3TC-NVP		1	1	Target Not Detected	1	1	Not detected	0	Not detected	0	Not detected	0	21,900 Copies / mL	1
LLV-A-00314	Kampala	1	1c = AZT-3TC-NVP		1	1	Target Not Detected	1	1	Target Not Detected	0	Not detected	0	Target Not Detected	0	Target Not Detected	0
LLV-A-00315	Kampala	1	1c = AZT-3TC-NVP		1	1	Target Not Detected	1	1	Not detected	0	Not detected	0	< 50.00 Copies / mL	0	< 50.00 Copies / mL	0
LLV-A-00316	Kampala	1	1d = AZT-3TC-EFV		1	1	< 20	1	1	Target Not Detected	0	Target Not Detected	0	Target Not Detected	0	Target Not Detected	0
LLV-A-00317	Kampala	1	1f = TDF-3TC-EFV		1	1	Target Not Detected	1	1	Target Not Detected	0	< 50.00 Copies / mL	0	262 Copies / mL	0	105 Copies / mL	0
LLV-A-00318	Kampala	1	1e = TDF-3TC-NVP		1	1	96	2	2	Not detected	0	Target Not Detected	0	Target Not Detected	0	Target Not Detected	0
LLV-A-00319	Kampala	1	1e = TDF-3TC-NVP		1	1	Target Not Detected	1	1	Target Not Detected	0	Target Not Detected	0	Not Detected	0	Target Not Detected	0
LLV-A-00320	Kampala	1	1f = TDF-3TC-EFV		1	1	< 20	1	1	Target Not Detected	0	Target Not Detected	0	Target Not Detected	0	Target Not Detected	0
LLV-A-00321	Kampala	1	Left Blank		4	1	Not detected	1	1	Target Not Detected	0	Target Not Detected	0	Target Not Detected	0	1,380 Copies / mL	1
LLV-A-00322	Kampala	1	2e = AZT-3TC-LPV/r		2	1	Target Not Detected	1	1	Not detected	0	Not detected	0	126 Copies / mL	0	Target Not Detected	0
LLV-A-00323	Kampala	1	1f = TDF-3TC-EFV		1	1	Target Not Detected	1	1	Target Not Detected	0	256 Copies / mL	0	Target Not Detected	0	Target Not Detected	0
LLV-A-00324	Kampala	1	1e = TDF-3TC-NVP		1	1	Not detected	1	1	Target Not Detected	0	Target Not Detected	0	Target Not Detected	0	Target Not Detected	0
LLV-A-00325	Kampala	1	1f = TDF-3TC-EFV		1	1	Target Not Detected	1	1	Not detected	0	Target Not Detected	0	< 50.00 Copies / mL	0	< 30 Copies / mL	0
LLV-A-00326	Kampala	1	1d = AZT-3TC-EFV		1	1	Target Not Detected	1	1	Not detected	0	< 50.00 Copies / mL	0	< 50.00 Copies / mL	0	Not detected	0
LLV-A-00327	Kampala	1	2e = AZT-3TC-LPV/r		2	1	Target Not Detected	1	1	< 20 Copies / mL	0	Target Not Detected	0	< 50.00 Copies / mL	0	Target Not Detected	0
LLV-A-00328	Kampala	1	1e = TDF-3TC-NVP		1	1	Target Not Detected	1	1	Not detected	0	Target Not Detected	0	Target Not Detected	0	Target Not Detected	0
LLV-A-00329	Kampala	1	1f = TDF-3TC-EFV		1	1	Target Not Detected	1	1	Not detected	0	Target Not Detected	0	Target Not Detected	0	Target Not Detected	0
LLV-A-00330	Kampala	1	1f = TDF-3TC-EFV		1	1	Target Not Detected	1	1	Target Not Detected	0	< 50.00 Copies / mL	0	766 Copies / mL	0	< 50.00 Copies / mL	0
LLV-A-00331	Kampala	1	1f = TDF-3TC-EFV		1	1	Target Not Detected	1	1	Not detected	0	796 Copies / mL	0	Target Not Detected	0	55 Copies / mL	0
LLV-A-00332	Kampala	1	1f = TDF-3TC-EFV		1	1	Target Not Detected	1	1	Target Not Detected	0	Target Not Detected	0	Target Not Detected	0	Target Not Detected	0
LLV-A-00333	Kampala	1	1f = TDF-3TC-EFV		1	1	< 20	1	1	Target Not Detected	0	Target Not Detected	0	Target Not Detected	0	Target Not Detected	0
LLV-A-00334	Kampala	1	5k = ABC-3TC-ATV/r		2	1	Not detected	1	1	26,552 Copies / mL	1	Target Not Detected	0	7,710 Copies / mL	1	2,580 Copies / mL	1
LLV-A-00335	Kampala	1	1e = TDF-3TC-NVP		1	1	Target Not Detected	1	1	Not detected	0	292 Copies / mL	0	Target Not Detected	0	Target Not Detected	0
LLV-A-00336	Kampala	1	1f = TDF-3TC-EFV		1	1	Not detected	1	1	Target Not Detected	0	Target Not Detected	0	Target Not Detected	0	Target Not Detected	0
LLV-A-00337	Kampala	1	1e = TDF-3TC-NVP		1	1	Target Not Detected	1	1	Not detected	0	< 75 Copies / mL	0	Target Not Detected	0	Target Not Detected	0
LLV-A-00338	Kampala	1	1f = TDF-3TC-EFV		1	1	Target Not Detected	1	1	Target Not Detected	0	Target Not Detected	0	Not detected	0	Target Not Detected	0
LLV-A-00339	Kampala	1	1f = TDF-3TC-EFV		1	1	Target Not Detected	1	1	Target Not Detected	0	Target Not Detected	0	Target Not Detected	0	Target Not Detected	0
LLV-A-00340	Kampala	1	5j = ABC-3TC-LPV/r		2	1	Target Not Detected	1	1	< 20 Copies / mL	0	Target Not Detected	0	Target Not Detected	0	< 50.00 Copies / mL	0
LLV-A-00341	Kampala	1	2h = AZT-3TC-ATV/r		2	1	< 20	1	1	Target Not Detected	0	Target Not Detected	0	1,960 Copies / mL	1	700 Copies / mL	0
LLV-A-00342	Kampala	1	1f = TDF-3TC-EFV		1	1	Not detected	1	1	Target Not Detected	0	Target Not Detected	0	Target Not Detected	0	57 Copies / mL	0
LLV-A-00343	Kampala	1	2h = AZT-3TC-ATV/r		2	1	< 20	1	1	Not detected	0	Target Not Detected	0	Target Not Detected	0	211 Copies / mL	0
LLV-A-00344	Kampala	1	1f = TDF-3TC-EFV		1	1	Not detected	1	1	Target Not Detected	0	Target Not Detected	0	< 50.00 Copies / mL	0	< 50.00 Copies / mL	0
LLV-A-00345	Kampala	1	1f = TDF-3TC-EFV		1	1	Target Not Detected	1	1	Target Not Detected	0	Target Not Detected	0	Target Not Detected	0	< 50.00 Copies / mL	0
LLV-A-00346	Kampala	1	1f = TDF-3TC-EFV		1	1	Target Not Detected	1	1	Target Not Detected	0	Target Not Detected	0	75 Copies / mL	0	Target Not Detected	0
LLV-A-00347	Kampala	1	1f = TDF-3TC-EFV		1	1	Target Not Detected	1	1	< 20 Copies / mL	0	Target Not Detected	0	Target Not Detected	0	Target Not Detected	0
LLV-A-00348	Kampala	1	1e = TDF-3TC-NVP		1	1	< 20	1	1	Not detected	0	Not detected	0	Not detected	0	Target Not Detected	0
LLV-A-00349	Kampala	1	1f = TDF-3TC-EFV		1	1	Target Not Detected	1	1	Not detected	0	Target Not Detected	0	Target Not Detected	0	Target Not Detected	0
LLV-A-00350	Kampala	1	1f = TDF-3TC-EFV		1	4	< 20	1	1	< 75 Copies / mL	0	Target Not Detected	0	< 40 Copies / mL	0	Target Not Detected	0
LLV-A-00351	Kampala	1	1f = TDF-3TC-EFV		1	1	< 20	1	1	Not detected	0	Target Not Detected	0	Target Not Detected	0	Target Not Detected	0
LLV-A-00352	Kampala	1	1e = TDF-3TC-NVP		1	1	Target Not Detected	1	1	Target Not Detected	0	Target Not Detected	0	< 50.00 Copies / mL	0	56 Copies / mL	0
LLV-A-00353	Kampala	1	1e = TDF-3TC-NVP		1	1	Target Not Detected	1	1	Not detected	0	Target Not Detected	0	Target Not Detected	0	Target Not Detected	0
LLV-A-00354	Kampala	1	1e = TDF-3TC-NVP		1	1	Not detected	1	1	Not detected	0	137 Copies / mL	0	Target Not Detected	0	Target Not Detected	0
LLV-A-00355	Kampala	1	1f = TDF-3TC-EFV		1	1	Target Not Detected	1	1	961,000 Copies / mL	1	2,430 Copies / mL	1	Target Not Detected	0	425 Copies / mL	0
LLV-A-00356	Kampala	1	1e = TDF-3TC-NVP		1	1	Target Not Detected	1	1	Target Not Detected	0	Target Not Detected	0	Not detected	0	Not Detected	0
LLV-A-00357	Kampala	1	4c = AZT-3TC-NVP		1	1	Target Not Detected	1	1	24 Copies / mL	0	< 50.00 Copies / mL	0	Target Not Detected	0	Target Not Detected	0
LLV-A-00358	Kampala	1	1c = AZT-3TC-NVP		1	1	Not detected	1	1	Not detected	0	Target Not Detected	0	< 50.00 Copies / mL	0	142 Copies / mL	0
LLV-A-00359	Kampala	1	1e = TDF-3TC-NVP		1	1	Not detected	1	1	316 Copies / mL	0	Target Not Detected	0	Target Not Detected	0	< 50.00 Copies / mL	0
LLV-A-00360	Kampala	1	1f = TDF-3TC-EFV		1	1	Not detected	1	1	Not detected	0	Target Not Detected	0	Not detected	0	< 30 Copies / mL	0
LLV-A-00361	Kampala	1	1f = TDF-3TC-EFV		1	1	Not detected	1	1	Not detected	0	75,400 Copies / mL	1	6,520 Copies / mL	1	598 Copies / mL	0
LLV-A-00362	Kampala	1	1f = TDF-3TC-EFV		1	1	Target Not Detected	1	1	< 20 Copies / mL	0	Target Not Detected	0	Target Not Detected	0	Target Not Detected	0
LLV-A-00363	Kampala	1	1c = AZT-3TC-NVP		1	1	Target Not Detected	1	1	Target Not Detected	0	Target Not Detected	0	Target Not Detected	0	Target Not Detected	0
LLV-A-00364	Kampala	1	1e = TDF-3TC-NVP		1	2	Target Not Detected	1	1	Target Not Detected	0	< 50.00 Copies / mL	0	Target Not Detected	0	128 Copies / mL	0
LLV-A-00365	Kampala	1	1f = TDF-3TC-EFV		1	3	Target Not Detected	1	1	226,000 Copies / mL	1	104,000 Copies / mL	1	191 Copies / mL	0	< 50.00 Copies / mL	0
LLV-A-00366	Kampala	1	4f = ABC-3TC-EFV		1	2	Target Not Detected	1	1	Target Not Detected	0	Target Not Detected	0	Target Not Detected	0	Target Not Detected	0
LLV-A-00367	Kampala	1	1f = TDF-3TC-EFV		1	1	Target Not Detected	1	1	< 20 Copies / mL	0	Target Not Detected	0	< 50.00 Copies / mL	0	Target Not Detected	0
LLV-A-00368	Kampala	1	1f = TDF-3TC-EFV		1	1	Target Not Detected	1	1	Target Not Detected	0	Target Not Detected	0	293 Copies / mL	0	Target Not Detected	0
LLV-A-00369	Kampala	1	1f = TDF-3TC-EFV		1	1	Target Not Detected	1	1	Not detected	0	Target Not Detected	0	Target Not Detected	0	Not Detected	0
LLV-A-00370	Kampala	1	1f = TDF-3TC-EFV		1	1	Target Not Detected	1	1	< 20 Copies / mL	0	< 50.00 Copies / mL	0	41,200 Copies / mL	1	6,060 Copies / mL	1
LLV-A-00371	Kampala	1	1f = TDF-3TC-EFV		1	1	Target Not Detected	1	1	265 Copies / mL	0	127 Copies / mL	0	Target Not Detected	0	Target Not Detected	0
LLV-A-00372	Kampala	1	1f = TDF-3TC-EFV		1	1	270	3	2	Not detected	0	< 50.00 Copies / mL	0	< 50.00 Copies / mL	0	Target Not Detected	0
LLV-A-00373	Kampala	1	1f = TDF-3TC-EFV		1	1	Not detected	1	1	46 Copies / mL	0	Target Not Detected	0	Target Not Detected	0	< 50.00 Copies / mL	0
LLV-A-00374	Kampala	1	1f = TDF-3TC-EFV		1	1	Target Not Detected	1	1	Target Not Detected	0	Target Not Detected	0	Target Not Detected	0	Target Not Detected	0
LLV-A-00375	Kampala	1	1f = TDF-3TC-EFV		1	1	Target Not Detected	1	1	Target Not Detected	0	4,804 Copies / mL	1	1,563 Copies / mL	1	517 Copies / mL	0
LLV-A-00376	Kampala	1	1f = TDF-3TC-EFV		1	1	Target Not Detected	1	1	< 20 Copies / mL	0	< 50.00 Copies / mL	0	Target Not Detected	0	53 Copies / mL	0
LLV-A-00377	Kampala	1	1f = TDF-3TC-EFV		1	2	Target Not Detected	1	1	Not detected	0	Target Not Detected	0	< 50.00 Copies / mL	0	Target Not Detected	0
LLV-A-00378	Kampala	1	1f = TDF-3TC-EFV		1	1	Target Not Detected	1	1	Target Not Detected	0	Target Not Detected	0	Target Not Detected	0	Target Not Detected	0
LLV-A-00379	Kampala	1	1f = TDF-3TC-EFV		1	1	Target Not Detected	1	1	Not detected	0	Not detected	0	234 Copies / mL	0	Target Not Detected	0
LLV-A-00380	Kampala	1	1e = TDF-3TC-NVP		1	1	Not detected	1	1	Target Not Detected	0	Target Not Detected	0	Target Not Detected	0	73 Copies / mL	0
LLV-A-00381	Kampala	1	1f = TDF-3TC-EFV		1	1	Not detected	1	1	44 Copies / mL	0	Target Not Detected	0	< 40 Copies / mL	0	< 30 Copies / mL	0
LLV-A-00382	Kampala	1	1f = TDF-3TC-EFV		1	1	Not detected	1	1	Not detected	0	160 Copies / mL	0	Target Not Detected	0	332 Copies / mL	0
LLV-A-00383	Kampala	1	1i = ABC-3TC-EFV		1	1	Target Not Detected	1	1	Target Not Detected	0	Target Not Detected	0	184 Copies / mL	0	359 Copies / mL	0
LLV-A-00384	Kampala	1	1f = TDF-3TC-EFV		1	1	Not detected	1	1	Target Not Detected	0	Target Not Detected	0	Target Not Detected	0	Target Not Detected	0
LLV-A-00385	Kampala	1	1f = TDF-3TC-EFV		1	1	Not detected	1	1	Target Not Detected	0	< 50.00 Copies / mL	0	< 50.00 Copies / mL	0	119 Copies / mL	0
LLV-A-00386	Kampala	1	1e = TDF-3TC-NVP		1	1	Not detected	1	1	Not detected	0	Not detected	0	53 Copies / mL	0	Target Not Detected	0
LLV-A-00387	Kampala	1	1c = AZT-3TC-NVP		1	1	Target Not Detected	1	1	Not detected	0	Target Not Detected	0	57 Copies / mL	0	Target Not Detected	0
LLV-A-00388	Kampala	1	1f = TDF-3TC-EFV		1	1	Target Not Detected	1	1	Target Not Detected	0	Target Not Detected	0	Target Not Detected	0	Target Not Detected	0
LLV-A-00389	Kampala	1	1f = TDF-3TC-EFV		1	1	Target Not Detected	1	1	Target Not Detected	0	Target Not Detected	0	Target Not Detected	0	Target Not Detected	0
LLV-A-00390	Kampala	1	1f = TDF-3TC-EFV		1	1	Target Not Detected	1	1	Not detected	0	Not detected	0	Target Not Detected	0	Target Not Detected	0
LLV-A-00391	Kampala	1	1f = TDF-3TC-EFV		1	1	Target Not Detected	1	1	Not detected	0	Not detected	0	544 Copies / mL	0	Target Not Detected	0
LLV-A-00392	Kampala	1	1f = TDF-3TC-EFV		1	1	Not detected	1	1	Not detected	0	493 Copies / mL	0	Target Not Detected	0	245 Copies / mL	0
LLV-A-00393	Kampala	1	1e = TDF-3TC-NVP		1	1	Not detected	1	1	Target Not Detected	0	Target Not Detected	0	Target Not Detected	0	2,010 Copies / mL	1
LLV-A-00394	Kampala	1	1f = TDF-3TC-EFV		1	1	Not detected	1	1	Target Not Detected	0	Target Not Detected	0	67 Copies / mL	0	Target Not Detected	0
LLV-A-00395	Kampala	1	1f = TDF-3TC-EFV		1	1	Target Not Detected	1	1	Target Not Detected	0	304 Copies / mL	0	< 50.00 Copies / mL	0	Not Detected	0
LLV-A-00396	Kampala	1	4c = AZT-3TC-NVP		1	1	Target Not Detected	1	1	Not detected	0	Target Not Detected	0	< 50.00 Copies / mL	0	< 50.00 Copies / mL	0
LLV-A-00397	Kampala	1	1c = AZT-3TC-NVP		1	1	Not detected	1	1	Not detected	0	Not detected	0	Target Not Detected	0	Target Not Detected	0
LLV-A-00398	Kampala	1	1f = TDF-3TC-EFV		1	1	Target Not Detected	1	1	Target Not Detected	0	Target Not Detected	0	Target Not Detected	0	Target Not Detected	0
LLV-A-00399	Kampala	1	1f = TDF-3TC-EFV		1	1	Not detected	1	1	Target Not Detected	0	Target Not Detected	0	Target Not Detected	0	384 Copies / mL	0
LLV-A-00400	Kampala	1	4c = AZT-3TC-NVP		1	1	Target Not Detected	1	1	Target Not Detected	0	< 75 Copies / mL	0	1,153 Copies / mL	1	122 Copies / mL	0
LLV-A-00401	Kampala	1	1f = TDF-3TC-EFV		1	1	Target Not Detected	1	1	Not detected	0	Target Not Detected	0	Target Not Detected	0	Target Not Detected	0
LLV-A-00402	Kampala	1	1f = TDF-3TC-EFV		1	1	< 20	1	1	Target Not Detected	0	Target Not Detected	0	< 50.00 Copies / mL	0	Target Not Detected	0
LLV-A-00403	Kampala	1	1f = TDF-3TC-EFV		1	1	< 20	1	1	Target Not Detected	0	Target Not Detected	0	Target Not Detected	0	Target Not Detected	0
LLV-A-00404	Kampala	1	1f = TDF-3TC-EFV		1	1	< 20	1	1	Target Not Detected	0	Target Not Detected	0	222 Copies / mL	0	< 50.00 Copies / mL	0
LLV-A-00405	Kampala	1	1f = TDF-3TC-EFV		1	1	Not detected	1	1	Not detected	0	Target Not Detected	0	< 50.00 Copies / mL	0	< 50.00 Copies / mL	0
LLV-A-00406	Kampala	1	1f = TDF-3TC-EFV		1	1	48	1	1	< 20 Copies / mL	0	324 Copies / mL	0	84 Copies / mL	0	< 50.00 Copies / mL	0
LLV-A-00407	Kampala	1	1f = TDF-3TC-EFV		1	1	Not detected	1	1	Not detected	0	< 50.00 Copies / mL	0	< 50.00 Copies / mL	0	< 30 Copies / mL	0
LLV-A-00408	Kampala	1	1f = TDF-3TC-EFV		1	1	Target Not Detected	1	1	Not detected	0	Target Not Detected	0	Target Not Detected	0	Not Detected	0
LLV-A-00409	Kampala	1	1f = TDF-3TC-EFV		1	1	Target Not Detected	1	1	Target Not Detected	0	Target Not Detected	0	Not detected	0	Target Not Detected	0
LLV-A-00410	Kampala	1	2e = AZT-3TC-LPV/r		2	1	Target Not Detected	1	1	Target Not Detected	0	Target Not Detected	0	Target Not Detected	0	Target Not Detected	0
LLV-A-00411	Kampala	1	1f = TDF-3TC-EFV		1	1	< 20	1	1	Target Not Detected	0	Target Not Detected	0	Target Not Detected	0	Target Not Detected	0
LLV-A-00412	Kampala	1	1f = TDF-3TC-EFV		1	1	Not detected	1	1	Target Not Detected	0	Target Not Detected	0	Target Not Detected	0	Target Not Detected	0
LLV-A-00413	Kampala	1	1f = TDF-3TC-EFV		1	1	Target Not Detected	1	1	Target Not Detected	0	Target Not Detected	0	Target Not Detected	0	Target Not Detected	0
LLV-A-00414	Kampala	1	1f = TDF-3TC-EFV		1	1	Target Not Detected	1	1	Not detected	0	Target Not Detected	0	Target Not Detected	0	Target Not Detected	0
LLV-A-00415	Kampala	1	1f = TDF-3TC-EFV		1	1	Not detected	1	1	Not detected	0	Target Not Detected	0	Target Not Detected	0	< 50.00 Copies / mL	0
LLV-A-00416	Kampala	1	1f = TDF-3TC-EFV		1	1	Target Not Detected	1	1	Target Not Detected	0	< 50.00 Copies / mL	0	266 Copies / mL	0	< 50.00 Copies / mL	0
LLV-A-00417	Kampala	1	1f = TDF-3TC-EFV		1	1	Target Not Detected	1	1	< 20 Copies / mL	0	Target Not Detected	0	Target Not Detected	0	Target Not Detected	0
LLV-A-00418	Kampala	1	1f = TDF-3TC-EFV		1	1	Target Not Detected	1	1	Not detected	0	44,800 Copies / mL	1	3,120 Copies / mL	1	3,720 Copies / mL	1
LLV-A-00419	Kampala	1	1e = TDF-3TC-NVP		1	1	< 20	1	1	Target Not Detected	0	Target Not Detected	0	Target Not Detected	0	Target Not Detected	0
LLV-A-00420	Kampala	1	1f = TDF-3TC-EFV		1	1	Target Not Detected	1	1	Not detected	0	2,890 Copies / mL	1	819 Copies / mL	0	Target Not Detected	0
LLV-A-00421	Kampala	1	1i = ABC-3TC-EFV		1	1	< 20	1	1	Target Not Detected	0	106 Copies / mL	0	< 50.00 Copies / mL	0	< 50.00 Copies / mL	0
LLV-A-00422	Kampala	1	1d = AZT-3TC-EFV		1	1	Not detected	1	1	Not detected	0	Target Not Detected	0	Target Not Detected	0	Target Not Detected	0
LLV-A-00423	Kampala	1	1e = TDF-3TC-NVP		1	1	< 20	1	1	< 20 Copies / mL	0	155 Copies / mL	0	Target Not Detected	0	< 50.00 Copies / mL	0
LLV-A-00424	Kampala	1	1f = TDF-3TC-EFV		1	1	Target Not Detected	1	1	Target Not Detected	0	160 Copies / mL	0	Target Not Detected	0	Target Not Detected	0
LLV-A-00425	Kampala	1	1f = TDF-3TC-EFV		1	1	Target Not Detected	1	1	Target Not Detected	0	Target Not Detected	0	Target Not Detected	0	Target Not Detected	0
LLV-A-00426	Kampala	1	1f = TDF-3TC-EFV		1	1	< 20	1	1	< 20 Copies / mL	0	Target Not Detected	0	59 Copies / mL	0	Target Not Detected	0
LLV-A-00427	Kampala	1	1f = TDF-3TC-EFV		1	1	Not detected	1	1	Target Not Detected	0	< 50.00 Copies / mL	0	Target Not Detected	0	< 50.00 Copies / mL	0
LLV-A-00428	Kampala	1	4f = ABC-3TC-EFV		1	1	Not detected	1	1	Not detected	0	< 50.00 Copies / mL	0	Target Not Detected	0	59 Copies / mL	0
LLV-A-00429	Kampala	1	1f = TDF-3TC-EFV		1	1	Target Not Detected	1	1	Target Not Detected	0	Target Not Detected	0	< 50.00 Copies / mL	0	Target Not Detected	0
LLV-A-00430	Kampala	1	1f = TDF-3TC-EFV		1	1	Target Not Detected	1	1	Not detected	0	Target Not Detected	0	Target Not Detected	0	Target Not Detected	0
LLV-A-00431	Kampala	1	1f = TDF-3TC-EFV		1	1	Not detected	1	1	Not detected	0	Target Not Detected	0	Target Not Detected	0	< 50.00 Copies / mL	0
LLV-A-00432	Kampala	1	1f = TDF-3TC-EFV		1	1	Target Not Detected	1	1	Not detected	0	< 50.00 Copies / mL	0	Not detected	0	< 30 Copies / mL	0
LLV-A-00433	Kampala	1	1f = TDF-3TC-EFV		1	1	Not detected	1	1	Not detected	0	Target Not Detected	0	Not detected	0	232 Copies / mL	0
LLV-A-00434	Kampala	1	4f = ABC-3TC-EFV		1	2	Target Not Detected	1	1	< 20 Copies / mL	0	Target Not Detected	0	Target Not Detected	0	Target Not Detected	0
LLV-A-00435	Kampala	1	1f = TDF-3TC-EFV		1	1	Target Not Detected	1	1	Not detected	0	Target Not Detected	0	Target Not Detected	0	Target Not Detected	0
LLV-A-00436	Kampala	1	5j = ABC-3TC-LPV/r		2	1	468	4	2	Not detected	0	Target Not Detected	0	Target Not Detected	0	Target Not Detected	0
LLV-A-00437	Kampala	1	1f = TDF-3TC-EFV		1	1	< 20	1	1	90 Copies / mL	0	Target Not Detected	0	< 50.00 Copies / mL	0	Not detected	0
LLV-A-00438	Kampala	1	1f = TDF-3TC-EFV		1	1	Target Not Detected	1	1	Target Not Detected	0	Target Not Detected	0	Target Not Detected	0	Target Not Detected	0
LLV-A-00439	Kampala	1	1f = TDF-3TC-EFV		1	1	Not detected	1	1	Not detected	0	Target Not Detected	0	Target Not Detected	0	Target Not Detected	0
LLV-A-00440	Kampala	1	1e = TDF-3TC-NVP		1	1	< 20	1	1	< 20 Copies / mL	0	< 50.00 Copies / mL	0	Target Not Detected	0	Target Not Detected	0
LLV-A-00441	Kampala	1	1f = TDF-3TC-EFV		1	1	Target Not Detected	1	1	Target Not Detected	0	< 50.00 Copies / mL	0	< 50.00 Copies / mL	0	< 50.00 Copies / mL	0
LLV-A-00442	Kampala	1	4f = ABC-3TC-EFV		1	2	< 20	1	1	Not detected	0	< 50.00 Copies / mL	0	Target Not Detected	0	Target Not Detected	0
LLV-A-00443	Kampala	1	4f = ABC-3TC-EFV		1	1	Target Not Detected	1	1	< 20 Copies / mL	0	Target Not Detected	0	Target Not Detected	0	< 30 Copies / mL	0
LLV-A-00444	Kampala	1	1f = TDF-3TC-EFV		1	1	Target Not Detected	1	1	Target Not Detected	0	Target Not Detected	0	86 Copies / mL	0	Target Not Detected	0
LLV-A-00445	Kampala	1	1f = TDF-3TC-EFV		1	1	Not detected	1	1	Target Not Detected	0	Target Not Detected	0	Target Not Detected	0	< 50.00 Copies / mL	0
LLV-A-00446	Kampala	1	1f = TDF-3TC-EFV		1	1	Not detected	1	1	Not detected	0	Target Not Detected	0	< 50.00 Copies / mL	0	Target Not Detected	0
LLV-A-00447	Kampala	1	1f = TDF-3TC-EFV		1	1	Not detected	1	1	< 75 Copies / mL	0	Target Not Detected	0	Target Not Detected	0	Target Not Detected	0
LLV-A-00448	Kampala	1	1f = TDF-3TC-EFV		1	1	Not detected	1	1	Not detected	0	70 Copies / mL	0	Target Not Detected	0	< 50.00 Copies / mL	0
LLV-A-00449	Kampala	1	1f = TDF-3TC-EFV		1	1	< 20	1	1	Not detected	0	< 50.00 Copies / mL	0	Target Not Detected	0	< 50.00 Copies / mL	0
LLV-A-00450	Kampala	1	1f = TDF-3TC-EFV		1	1	Target Not Detected	1	1	Target Not Detected	0	Target Not Detected	0	Not detected	0	Target Not Detected	0
LLV-A-00451	Kampala	1	2g = TDF-3TC-ATV/r		2	1	< 20	1	1	< 20 Copies / mL	0	< 50.00 Copies / mL	0	54 Copies / mL	0	80 Copies / mL	0
LLV-A-00452	Kampala	1	1f = TDF-3TC-EFV		1	1	< 20	1	1	34 Copies / mL	0	Target Not Detected	0	Target Not Detected	0	46 Copies / mL	0
LLV-A-00453	Kampala	1	1f = TDF-3TC-EFV		1	1	Target Not Detected	1	1	Target Not Detected	0	67 Copies / mL	0	Target Not Detected	0	< 50.00 Copies / mL	0
LLV-A-00454	Kampala	1	1f = TDF-3TC-EFV		1	1	< 20	1	1	Target Not Detected	0	Target Not Detected	0	Target Not Detected	0	Target Not Detected	0
LLV-A-00455	Kampala	1	1f = TDF-3TC-EFV		1	1	Target Not Detected	1	1	Target Not Detected	0	Target Not Detected	0	< 50.00 Copies / mL	0	Target Not Detected	0
LLV-A-00456	Kampala	1	1f = TDF-3TC-EFV		1	1	< 20	1	1	81 Copies / mL	0	857 Copies / mL	0	377 Copies / mL	0	332 Copies / mL	0
LLV-A-00457	Kampala	1	1f = TDF-3TC-EFV		1	1	Target Not Detected	1	1	Target Not Detected	0	< 20 Copies / mL	0	Target Not Detected	0	Target Not Detected	0
LLV-A-00458	Kampala	1	1f = TDF-3TC-EFV		1	1	Target Not Detected	1	1	Target Not Detected	0	Target Not Detected	0	Target Not Detected	0	< 30 Copies / mL	0
LLV-A-00459	Kampala	1	1f = TDF-3TC-EFV		1	1	848	5	2	5,660 Copies / mL	1	1,140 Copies / mL	1	Target Not Detected	0	Target Not Detected	0
LLV-A-00460	Kampala	1	1d = AZT-3TC-EFV		1	1	Target Not Detected	1	1	Not detected	0	< 75 Copies / mL	0	Target Not Detected	0	Target Not Detected	0
LLV-A-00461	Kampala	1	2h = AZT-3TC-ATV/r		2	1	< 20	1	1	Target Not Detected	0	Target Not Detected	0	< 50.00 Copies / mL	0	< 50.00 Copies / mL	0
LLV-A-00462	Kampala	1	1c = AZT-3TC-NVP		1	1	Target Not Detected	1	1	Target Not Detected	0	Target Not Detected	0	Target Not Detected	0	Target Not Detected	0
LLV-A-00463	Kampala	1	1c = AZT-3TC-NVP		1	1	82	2	2	206 Copies / mL	0	135 Copies / mL	0	Target Not Detected	0	Not Detected	0
LLV-A-00464	Kampala	1	2b = TDF-3TC-LPV/r		2	2	< 20	1	1	< 20 Copies / mL	0	62 Copies / mL	0	Target Not Detected	0	Target Not Detected	0
LLV-A-00465	Kampala	1	1c = AZT-3TC-NVP		1	1	Target Not Detected	1	1	Target Not Detected	0	Target Not Detected	0	Target Not Detected	0	Not Detected	0
LLV-A-00466	Kampala	1	1f = TDF-3TC-EFV		1	1	Target Not Detected	1	1	91 Copies / mL	0	Target Not Detected	0	Target Not Detected	0	Target Not Detected	0
LLV-A-00467	Kampala	1	1c = AZT-3TC-NVP		1	1	< 20	1	1	Target Not Detected	0	< 50.00 Copies / mL	0	Not detected	0	Target Not Detected	0
LLV-A-00468	Kampala	1	1c = AZT-3TC-NVP		1	1	Target Not Detected	1	1	Target Not Detected	0	< 50.00 Copies / mL	0	Target Not Detected	0	Target Not Detected	0
LLV-A-00469	Kampala	1	1d = AZT-3TC-EFV		1	1	Target Not Detected	1	1	< 20 Copies / mL	0	297 Copies / mL	0	Target Not Detected	0	Not Detected	0
LLV-A-00470	Kampala	1	1c = AZT-3TC-NVP		1	1	Target Not Detected	1	1	Target Not Detected	0	< 50.00 Copies / mL	0	Target Not Detected	0	Target Not Detected	0
LLV-A-00471	Kampala	1	1c = AZT-3TC-NVP		1	1	Target Not Detected	1	1	Target Not Detected	0	Target Not Detected	0	Target Not Detected	0	73 Copies / mL	0
LLV-A-00472	Kampala	1	1c = AZT-3TC-NVP		1	1	< 20	1	1	< 20 Copies / mL	0	927 Copies / mL	0	Target Not Detected	0	Target Not Detected	0
LLV-A-00473	Kampala	1	1f = TDF-3TC-EFV		1	1	Target Not Detected	1	1	Target Not Detected	0	75 Copies / mL	0	Target Not Detected	0	77 Copies / mL	0
LLV-A-00474	Kampala	1	1c = AZT-3TC-NVP		1	1	Target Not Detected	1	1	Not detected	0	Target Not Detected	0	Target Not Detected	0	Target Not Detected	0
LLV-A-00475	Kampala	1	1f = TDF-3TC-EFV		1	1	< 20	1	1	Target Not Detected	0	< 20 Copies / mL	0	< 50.00 Copies / mL	0	Target Not Detected	0
LLV-A-00476	Kampala	1	1f = TDF-3TC-EFV		1	1	Target Not Detected	1	1	Target Not Detected	0	Target Not Detected	0	< 50.00 Copies / mL	0	Target Not Detected	0
LLV-A-00477	Kampala	1	2h = AZT-3TC-ATV/r		2	1	< 20	1	1	Target Not Detected	0	92 Copies / mL	0	Not detected	0	Target Not Detected	0
LLV-A-00478	Kampala	1	4c = AZT-3TC-NVP		1	1	Target Not Detected	1	1	Target Not Detected	0	11,400 Copies / mL	1	< 50.00 Copies / mL	0	< 50.00 Copies / mL	0
LLV-A-00479	Kampala	1	1f = TDF-3TC-EFV		1	1	Target Not Detected	1	1	Target Not Detected	0	Target Not Detected	0	Target Not Detected	0	Target Not Detected	0
LLV-A-00480	Kampala	1	1f = TDF-3TC-EFV		1	1	Target Not Detected	1	1	Target Not Detected	0	Target Not Detected	0	Target Not Detected	0	Target Not Detected	0
LLV-A-00481	Kampala	1	4c = AZT-3TC-NVP		1	1	Target Not Detected	1	1	2,590 Copies / mL	1	285 Copies / mL	0	425 Copies / mL	0	Target Not Detected	0
LLV-A-00482	Kampala	1	1f = TDF-3TC-EFV		1	1	Target Not Detected	1	1	186 Copies / mL	0	< 50.00 Copies / mL	0	Target Not Detected	0	Target Not Detected	0
LLV-A-00483	Kampala	1	Left Blank		4	3	Target Not Detected	1	1	Target Not Detected	0	Target Not Detected	0	Target Not Detected	0	Target Not Detected	0
LLV-A-00484	Kampala	1	1f = TDF-3TC-EFV		1	1	Target Not Detected	1	1	Target Not Detected	0	Target Not Detected	0	Target Not Detected	0	Target Not Detected	0
LLV-A-00485	Kampala	1	1f = TDF-3TC-EFV		1	1	Target Not Detected	1	1	Target Not Detected	0	Target Not Detected	0	Target Not Detected	0	< 50.00 Copies / mL	0
LLV-A-00486	Kampala	1	2h = AZT-3TC-ATV/r		2	1	< 20	1	1	Target Not Detected	0	Target Not Detected	0	< 50.00 Copies / mL	0	Target Not Detected	0
LLV-A-00487	Kampala	1	1f = TDF-3TC-EFV		1	1	Target Not Detected	1	1	Target Not Detected	0	Target Not Detected	0	Target Not Detected	0	< 50.00 Copies / mL	0
LLV-A-00488	Kampala	1	1i = ABC-3TC-EFV		1	1	140	2	2	65 Copies / mL	0	Target Not Detected	0	52 Copies / mL	0	72 Copies / mL	0
LLV-A-00489	Kampala	1	1f = TDF-3TC-EFV		1	1	Target Not Detected	1	1	Target Not Detected	0	Not detected	0	Target Not Detected	0	Target Not Detected	0
LLV-A-00490	Kampala	1	1f = TDF-3TC-EFV		1	1	Target Not Detected	1	1	Target Not Detected	0	Target Not Detected	0	Target Not Detected	0	Target Not Detected	0
LLV-A-00491	Kampala	1	1f = TDF-3TC-EFV		1	1	Target Not Detected	1	1	208 Copies / mL	0	Target Not Detected	0	Target Not Detected	0	Target Not Detected	0
LLV-A-00492	Kampala	1	1e = TDF-3TC-NVP		1	1	84	2	2	82 Copies / mL	0	< 20 Copies / mL	0	< 50.00 Copies / mL	0	84 Copies / mL	0
LLV-A-00493	Kampala	1	1e = TDF-3TC-NVP		1	1	< 20	1	1	109 Copies / mL	0	< 50.00 Copies / mL	0	Target Not Detected	0	Target Not Detected	0
LLV-A-00494	Kampala	1	1f = TDF-3TC-EFV		1	1	Target Not Detected	1	1	Target Not Detected	0	Target Not Detected	0	Target Not Detected	0	Target Not Detected	0
LLV-A-00495	Kampala	1	1f = TDF-3TC-EFV		1	1	Target Not Detected	1	1	Target Not Detected	0	Target Not Detected	0	Target Not Detected	0	Target Not Detected	0
LLV-A-00496	Kampala	1	1e = TDF-3TC-NVP		1	1	Target Not Detected	1	1	Not detected	0	Target Not Detected	0	Target Not Detected	0	< 50.00 Copies / mL	0
LLV-A-00497	Kampala	1	1f = TDF-3TC-EFV		1	2	Target Not Detected	1	1	< 20 Copies / mL	0	Target Not Detected	0	Target Not Detected	0	Target Not Detected	0
LLV-A-00498	Kampala	1	1f = TDF-3TC-EFV		1	1	< 20	1	1	103 Copies / mL	0	Target Not Detected	0	Target Not Detected	0	Target Not Detected	0
LLV-A-00499	Kampala	1	Left Blank		4	3	Target Not Detected	1	1	Target Not Detected	0	Target Not Detected	0	< 50.00 Copies / mL	0	Target Not Detected	0
LLV-A-00500	Kampala	1	1f = TDF-3TC-EFV		1	1	Target Not Detected	1	1	Target Not Detected	0	Target Not Detected	0	Target Not Detected	0	Target Not Detected	0
LLV-A-00501	Kampala	1	1f = TDF-3TC-EFV		1	1	Target Not Detected	1	1	23 Copies / mL	0	381 Copies / mL	0	Target Not Detected	0	Target Not Detected	0
LLV-A-00502	Kampala	1	1e = TDF-3TC-NVP		1	1	Target Not Detected	1	1	90,500 Copies / mL	1	32,900 Copies / mL	1	51,200 Copies / mL	1	< 30 Copies / mL	0
LLV-A-00503	Kampala	1	1f = TDF-3TC-EFV		1	1	< 20	1	1	Target Not Detected	0	Target Not Detected	0	396 Copies / mL	0	Not Detected	0
LLV-A-00504	Kampala	1	1f = TDF-3TC-EFV		1	1	Target Not Detected	1	1	Target Not Detected	0	Target Not Detected	0	Target Not Detected	0	Target Not Detected	0
LLV-A-00505	Kampala	1	1f = TDF-3TC-EFV		1	1	Target Not Detected	1	1	Target Not Detected	0	Target Not Detected	0	Target Not Detected	0	Target Not Detected	0
LLV-A-00506	Kampala	1	1f = TDF-3TC-EFV		1	1	Target Not Detected	1	1	Target Not Detected	0	Target Not Detected	0	Target Not Detected	0	62 Copies / mL	0
LLV-A-00507	Kampala	1	1f = TDF-3TC-EFV		1	1	208	3	2	< 20 Copies / mL	0	Target Not Detected	0	Target Not Detected	0	Target Not Detected	0
LLV-A-00508	Kampala	1	1f = TDF-3TC-EFV		1	1	< 20	1	1	Target Not Detected	0	Target Not Detected	0	Not detected	0	Target Not Detected	0
LLV-A-00509	Kampala	1	1i = ABC-3TC-EFV		1	1	Target Not Detected	1	1	300 Copies / mL	0	Target Not Detected	0	Not detected	0	Not Detected	0
LLV-A-00510	Kampala	1	1e = TDF-3TC-NVP		1	1	48	1	1	< 20 Copies / mL	0	Target Not Detected	0	< 50.00 Copies / mL	0	Target Not Detected	0
LLV-A-00511	Kampala	1	1f = TDF-3TC-EFV		1	1	Target Not Detected	1	1	Not detected	0	Target Not Detected	0	Target Not Detected	0	Target Not Detected	0
LLV-A-00512	Kampala	1	1f = TDF-3TC-EFV		1	1	Target Not Detected	1	1	432 Copies / mL	0	Target Not Detected	0	Target Not Detected	0	Not Detected	0
LLV-A-00513	Kampala	1	1f = TDF-3TC-EFV		1	1	Target Not Detected	1	1	139 Copies / mL	0	Target Not Detected	0	Target Not Detected	0	Not Detected	0
LLV-A-00514	Kampala	1	1f = TDF-3TC-EFV		1	1	Target Not Detected	1	1	Target Not Detected	0	Target Not Detected	0	Target Not Detected	0	Target Not Detected	0
LLV-A-00515	Kampala	1	4e = ABC-3TC-NVP		1	1	92	2	2	88 Copies / mL	0	Target Not Detected	0	Not detected	0	Target Not Detected	0
LLV-A-00516	Kampala	1	1f = TDF-3TC-EFV		1	1	Target Not Detected	1	1	Target Not Detected	0	55 Copies / mL	0	148 Copies / mL	0	< 50.00 Copies / mL	0
LLV-A-00517	Kampala	1	Left Blank		4	1	Target Not Detected	1	1	Target Not Detected	0	Target Not Detected	0	Target Not Detected	0	Target Not Detected	0
LLV-A-00518	Kampala	1	1f = TDF-3TC-EFV		1	1	Target Not Detected	1	1	Target Not Detected	0	Target Not Detected	0	Target Not Detected	0	Target Not Detected	0
LLV-A-00519	Kampala	1	1f = TDF-3TC-EFV		1	1	Target Not Detected	1	1	Target Not Detected	0	Target Not Detected	0	< 50.00 Copies / mL	0	Target Not Detected	0
LLV-A-00520	Kampala	1	1f = TDF-3TC-EFV		1	1	Target Not Detected	1	1	Target Not Detected	0	Target Not Detected	0	Target Not Detected	0	Target Not Detected	0
LLV-A-00521	Kampala	1	1f = TDF-3TC-EFV		1	1	< 20	1	1	Target Not Detected	0	6,500 Copies / mL	1	Target Not Detected	0	< 30 Copies / mL	0
LLV-A-00522	Kampala	1	Left Blank		4	1	Target Not Detected	1	1	< 50.00 Copies / mL	0	Target Not Detected	0	< 50.00 Copies / mL	0	Target Not Detected	0
LLV-A-00523	Kampala	1	1f = TDF-3TC-EFV		1	1	Target Not Detected	1	1	Target Not Detected	0	Target Not Detected	0	Target Not Detected	0	Target Not Detected	0
LLV-A-00524	Kampala	1	1f = TDF-3TC-EFV		1	1	< 20	1	1	Target Not Detected	0	< 50.00 Copies / mL	0	< 50.00 Copies / mL	0	51 Copies / mL	0
LLV-A-00525	Kampala	1	1f = TDF-3TC-EFV		1	1	Target Not Detected	1	1	Target Not Detected	0	Target Not Detected	0	< 50.00 Copies / mL	0	< 50.00 Copies / mL	0
LLV-A-00526	Kampala	1	1f = TDF-3TC-EFV		1	1	Target Not Detected	1	1	Target Not Detected	0	74 Copies / mL	0	60 Copies / mL	0	Target Not Detected	0
LLV-A-00527	Kampala	1	1f = TDF-3TC-EFV		1	1	< 20	1	1	< 20 Copies / mL	0	704 Copies / mL	0	Target Not Detected	0	Target Not Detected	0
LLV-A-00528	Kampala	1	1f = TDF-3TC-EFV		1	1	Target Not Detected	1	1	Target Not Detected	0	< 50.00 Copies / mL	0	Target Not Detected	0	Target Not Detected	0
LLV-A-00529	Kampala	1	1f = TDF-3TC-EFV		1	1	Target Not Detected	1	1	Target Not Detected	0	Target Not Detected	0	Not Detected	0	Target Not Detected	0
LLV-A-00530	Kampala	1	1f = TDF-3TC-EFV		1	1	Target Not Detected	1	1	< 20 Copies / mL	0	Target Not Detected	0	Target Not Detected	0	Target Not Detected	0
LLV-A-00531	Kampala	1	1f = TDF-3TC-EFV		1	4	< 20	1	1	< 50 Copies / mL	0	< 75 Copies / mL	0	< 40 Copies / mL	0	Target Not Detected	0
LLV-A-00532	Kampala	1	1f = TDF-3TC-EFV		1	1	68	2	2	Target Not Detected	0	Target Not Detected	0	Target Not Detected	0	< 30 Copies / mL	0
LLV-A-00533	Kampala	1	1f = TDF-3TC-EFV		1	1	Target Not Detected	1	1	Target Not Detected	0	67 Copies / mL	0	Not detected	0	Target Not Detected	0
LLV-A-00534	Kampala	1	1f = TDF-3TC-EFV		1	1	Target Not Detected	1	1	< 50 Copies / mL	0	Target Not Detected	0	68 Copies / mL	0	< 50.00 Copies / mL	0
LLV-A-00535	Kampala	1	1f = TDF-3TC-EFV		1	1	Target Not Detected	1	1	Target Not Detected	0	Target Not Detected	0	Target Not Detected	0	Target Not Detected	0
LLV-A-00536	Kampala	1	1f = TDF-3TC-EFV		1	1	100	2	2	371 Copies / mL	0	Target Not Detected	0	< 50.00 Copies / mL	0	Target Not Detected	0
LLV-A-00537	Kampala	1	1f = TDF-3TC-EFV		1	1	Target Not Detected	1	1	Target Not Detected	0	Target Not Detected	0	Target Not Detected	0	Target Not Detected	0
LLV-A-00538	Kampala	1	1f = TDF-3TC-EFV		1	1	Target Not Detected	1	1	Target Not Detected	0	Target Not Detected	0	Not detected	0	Target Not Detected	0
LLV-A-00539	Kampala	1	1f = TDF-3TC-EFV		1	1	Target Not Detected	1	1	Target Not Detected	0	Target Not Detected	0	< 50.00 Copies / mL	0	Not Detected	0
LLV-A-00540	Kampala	1	1f = TDF-3TC-EFV		1	1	54	2	2	87 Copies / mL	0	Target Not Detected	0	Target Not Detected	0	< 50.00 Copies / mL	0
LLV-A-00541	Kampala	1	1f = TDF-3TC-EFV		1	1	Target Not Detected	1	1	Target Not Detected	0	Target Not Detected	0	Not detected	0	Target Not Detected	0
LLV-A-00542	Kampala	1	Left Blank		4	1	Target Not Detected	1	1	80 Copies / mL	0	< 50.00 Copies / mL	0	91 Copies / mL	0	Not Detected	0
LLV-A-00543	Rukungiri	1	1f = TDF-3TC-EFV		1	1	Target Not Detected	1	1	Not detected	0	240 Copies / mL	0	Target Not Detected	0	Target Not Detected	0
LLV-A-00544	Kampala	1	1c = AZT-3TC-NVP		1	1	Target Not Detected	1	1	Target Not Detected	0	< 50.00 Copies / mL	0	Target Not Detected	0	< 50.00 Copies / mL	0
LLV-A-00545	Kampala	1	1c = AZT-3TC-NVP		1	1	80	2	2	Target Not Detected	0	Target Not Detected	0	< 30 Copies / mL	0	< 30 Copies / mL	0
LLV-A-00546	Kampala	1	1c = AZT-3TC-NVP		1	1	Target Not Detected	1	1	Target Not Detected	0	Target Not Detected	0	< 50.00 Copies / mL	0	Target Not Detected	0
LLV-A-00547	Kampala	1	1f = TDF-3TC-EFV		1	1	< 20	1	1	< 20 Copies / mL	0	Target Not Detected	0	Target Not Detected	0	Target Not Detected	0
LLV-A-00548	Kampala	1	1c = AZT-3TC-NVP		1	1	Target Not Detected	1	1	Target Not Detected	0	< 50.00 Copies / mL	0	Target Not Detected	0	Target Not Detected	0
LLV-A-00549	Kampala	1	1c = AZT-3TC-NVP		1	1	< 20	1	1	Target Not Detected	0	Target Not Detected	0	52 Copies / mL	0	< 30 Copies / mL	0
LLV-A-00550	Kampala	1	1c = AZT-3TC-NVP		1	1	72	2	2	52 Copies / mL	0	109 Copies / mL	0	95 Copies / mL	0	Target Not Detected	0
LLV-A-00551	Kampala	1	1c = AZT-3TC-NVP		1	1	Target Not Detected	1	1	69 Copies / mL	0	< 50.00 Copies / mL	0	Target Not Detected	0	Target Not Detected	0
LLV-A-00552	Kampala	1	1c = AZT-3TC-NVP		1	1	196	2	2	Not detected	0	Target Not Detected	0	Target Not Detected	0	Target Not Detected	0
LLV-A-00553	Kampala	1	1c = AZT-3TC-NVP		1	2	Target Not Detected	1	1	Target Not Detected	0	Target Not Detected	0	Target Not Detected	0	Target Not Detected	0
LLV-A-00554	Kampala	1	1c = AZT-3TC-NVP		1	1	Target Not Detected	1	1	119 Copies / mL	0	68 Copies / mL	0	Target Not Detected	0	Target Not Detected	0
LLV-A-00555	Kampala	1	2b = TDF-3TC-LPV/r		2	2	< 20	1	1	Target Not Detected	0	2,390 Copies / mL	1	< 75 Copies / mL	0	< 50.00 Copies / mL	0
LLV-A-00556	Kampala	1	1c = AZT-3TC-NVP		1	4	Target Not Detected	1	1	< 50 Copies / mL	0	< 50.00 Copies / mL	0	54 Copies / mL	0	Not Detected	0
LLV-A-00557	Kampala	1	1c = AZT-3TC-NVP		1	1	Target Not Detected	1	1	Target Not Detected	0	Target Not Detected	0	Target Not Detected	0	Target Not Detected	0
LLV-A-00558	Kampala	1	1c = AZT-3TC-NVP		1	2	Target Not Detected	1	1	Target Not Detected	0	Target Not Detected	0	Target Not Detected	0	Target Not Detected	0
LLV-A-00559	Kampala	1	1c = AZT-3TC-NVP		1	1	Target Not Detected	1	1	100 Copies / mL	0	Target Not Detected	0	< 50.00 Copies / mL	0	Target Not Detected	0
LLV-A-00560	Kampala	1	1c = AZT-3TC-NVP		1	2	Target Not Detected	1	1	Target Not Detected	0	Target Not Detected	0	Target Not Detected	0	< 50.00 Copies / mL	0
LLV-A-00561	Kampala	1	1c = AZT-3TC-NVP		1	1	Target Not Detected	1	1	Target Not Detected	0	Target Not Detected	0	Target Not Detected	0	Target Not Detected	0
LLV-A-00562	Kampala	1	1c = AZT-3TC-NVP		1	1	Target Not Detected	1	1	Target Not Detected	0	Target Not Detected	0	Target Not Detected	0	Target Not Detected	0
LLV-A-00563	Kampala	1	1c = AZT-3TC-NVP		1	1	Target Not Detected	1	1	< 20 Copies / mL	0	Target Not Detected	0	Target Not Detected	0	< 50.00 Copies / mL	0
LLV-A-00564	Kampala	1	1c = AZT-3TC-NVP		1	2	72	2	2	17,400 Copies / mL	1	1,980 Copies / mL	1	< 50.00 Copies / mL	0	< 50.00 Copies / mL	0
LLV-A-00565	Kampala	1	1e = TDF-3TC-NVP		1	1	< 20	1	1	Target Not Detected	0	Target Not Detected	0	< 50.00 Copies / mL	0	127 Copies / mL	0
LLV-A-00566	Kampala	1	1c = AZT-3TC-NVP		1	1	Target Not Detected	1	1	< 50 Copies / mL	0	Target Not Detected	0	Target Not Detected	0	Not Detected	0
LLV-A-00567	Kampala	1	1c = AZT-3TC-NVP		1	1	< 20	1	1	58 Copies / mL	0	Target Not Detected	0	Not detected	0	Target Not Detected	0
LLV-A-00568	Kampala	1	1f = TDF-3TC-EFV		1	1	190	2	2	Target Not Detected	0	Target Not Detected	0	Not detected	0	Target Not Detected	0
LLV-A-00569	Kampala	1	1c = AZT-3TC-NVP		1	1	Target Not Detected	1	1	Target Not Detected	0	Target Not Detected	0	Target Not Detected	0	Target Not Detected	0
LLV-A-00570	Kampala	1	1c = AZT-3TC-NVP		1	2	Target Not Detected	1	1	< 20 Copies / mL	0	Target Not Detected	0	921 Copies / mL	0	57 Copies / mL	0
LLV-A-00571	Kampala	1	1c = AZT-3TC-NVP		1	1	Target Not Detected	1	1	Target Not Detected	0	Target Not Detected	0	Target Not Detected	0	Target Not Detected	0
LLV-A-00572	Kampala	1	1c = AZT-3TC-NVP		1	1	Target Not Detected	1	1	Target Not Detected	0	Target Not Detected	0	Target Not Detected	0	Target Not Detected	0
LLV-A-00573	Kampala	1	1c = AZT-3TC-NVP		1	1	Target Not Detected	1	1	Not detected	0	Target Not Detected	0	Not detected	0	Target Not Detected	0
LLV-A-00574	Kampala	1	1c = AZT-3TC-NVP		1	1	142	2	2	32,200 Copies / mL	1	11,700 Copies / mL	1	9,440 Copies / mL	1	< 40 Copies / mL	0
LLV-A-00575	Kampala	1	1c = AZT-3TC-NVP		1	1	Target Not Detected	1	1	Target Not Detected	0	Target Not Detected	0	Not Detected	0	Target Not Detected	0
LLV-A-00576	Kampala	1	1c = AZT-3TC-NVP		1	1	Target Not Detected	1	1	56 Copies / mL	0	< 50.00 Copies / mL	0	Target Not Detected	0	Target Not Detected	0
LLV-A-00577	Kampala	1	2b = TDF-3TC-LPV/r		2	1	Target Not Detected	1	1	Target Not Detected	0	Target Not Detected	0	Target Not Detected	0	Target Not Detected	0
LLV-A-00578	Kampala	1	1c = AZT-3TC-NVP		1	1	404	4	2	Target Not Detected	0	60 Copies / mL	0	Target Not Detected	0	Target Not Detected	0
LLV-A-00579	Kampala	1	2g = TDF-3TC-ATV/r		2	1	< 20	1	1	Target Not Detected	0	1,060 Copies / mL	1	Target Not Detected	0	Not detected	0
LLV-A-00580	Kampala	1	1c = AZT-3TC-NVP		1	1	Target Not Detected	1	1	< 20 Copies / mL	0	Target Not Detected	0	Target Not Detected	0	Target Not Detected	0
LLV-A-00581	Kampala	1	1f = TDF-3TC-EFV		1	2	Target Not Detected	1	1	Target Not Detected	0	Target Not Detected	0	Target Not Detected	0	Target Not Detected	0
LLV-A-00582	Kampala	1	1c = AZT-3TC-NVP		1	2	Target Not Detected	1	1	Target Not Detected	0	Target Not Detected	0	Target Not Detected	0	Target Not Detected	0
LLV-A-00583	Kampala	1	1c = AZT-3TC-NVP		1	1	488	4	2	330 Copies / mL	0	214 Copies / mL	0	612 Copies / mL	0	Target Not Detected	0
LLV-A-00584	Kampala	1	2b = TDF-3TC-LPV/r		2	1	< 20	1	1	< 20 Copies / mL	0	Target Not Detected	0	Target Not Detected	0	Target Not Detected	0
LLV-A-00585	Kampala	1	1c = AZT-3TC-NVP		1	2	Target Not Detected	1	1	< 20 Copies / mL	0	4,900 Copies / mL	1	3,330 Copies / mL	1	150 Copies / mL	0
LLV-A-00586	Kampala	1	1f = TDF-3TC-EFV		1	1	< 20	1	1	< 50 Copies / mL	0	Not detected	0	< 50.00 Copies / mL	0	Target Not Detected	0
LLV-A-00587	Kampala	1	1c = AZT-3TC-NVP		1	1	Target Not Detected	1	1	Target Not Detected	0	Target Not Detected	0	101 Copies / mL	0	Target Not Detected	0
LLV-A-00588	Kampala	1	1c = AZT-3TC-NVP		1	1	Target Not Detected	1	1	Target Not Detected	0	Target Not Detected	0	Target Not Detected	0	Target Not Detected	0
LLV-A-00589	Kampala	1	1c = AZT-3TC-NVP		1	1	Target Not Detected	1	1	Target Not Detected	0	Target Not Detected	0	Target Not Detected	0	< 50.00 Copies / mL	0
LLV-A-00590	Kampala	1	1f = TDF-3TC-EFV		1	1	Target Not Detected	1	1	Target Not Detected	0	Target Not Detected	0	95 Copies / mL	0	Not Detected	0
LLV-A-00591	Kampala	1	1c = AZT-3TC-NVP		1	1	Target Not Detected	1	1	Target Not Detected	0	Target Not Detected	0	Not Detected	0	Target Not Detected	0
LLV-A-00592	Kampala	1	1c = AZT-3TC-NVP		1	2	Target Not Detected	1	1	Target Not Detected	0	Target Not Detected	0	Target Not Detected	0	Not Detected	0
LLV-A-00593	Kampala	1	1c = AZT-3TC-NVP		1	1	92	2	2	Target Not Detected	0	Target Not Detected	0	Target Not Detected	0	< 50.00 Copies / mL	0
LLV-A-00594	Kampala	1	1c = AZT-3TC-NVP		1	1	Target Not Detected	1	1	28 Copies / mL	0	< 50.00 Copies / mL	0	Target Not Detected	0	Target Not Detected	0
LLV-A-00595	Kampala	1	1f = TDF-3TC-EFV		1	1	Target Not Detected	1	1	5,000 Copies / mL	1	Target Not Detected	0	92 Copies / mL	0	3,534 Copies / mL	1
LLV-A-00596	Kampala	1	1c = AZT-3TC-NVP		1	1	Target Not Detected	1	1	Target Not Detected	0	Target Not Detected	0	Target Not Detected	0	Target Not Detected	0
LLV-A-00597	Kampala	1	1c = AZT-3TC-NVP		1	1	Target Not Detected	1	1	< 20 Copies / mL	0	Target Not Detected	0	< 50.00 Copies / mL	0	Target Not Detected	0
LLV-A-00598	Kampala	1	1c = AZT-3TC-NVP		1	1	Target Not Detected	1	1	< 20 Copies / mL	0	Target Not Detected	0	Target Not Detected	0	Target Not Detected	0
LLV-A-00599	Kampala	1	1f = TDF-3TC-EFV		1	2	Target Not Detected	1	1	Target Not Detected	0	Target Not Detected	0	Target Not Detected	0	Target Not Detected	0
LLV-A-00600	Kampala	1	1c = AZT-3TC-NVP		1	1	Target Not Detected	1	1	Target Not Detected	0	Target Not Detected	0	Target Not Detected	0	< 50.00 Copies / mL	0
LLV-A-00601	Kampala	1	1c = AZT-3TC-NVP		1	1	Target Not Detected	1	1	Target Not Detected	0	Not detected	0	Target Not Detected	0	Target Not Detected	0
LLV-A-00602	Kampala	1	1c = AZT-3TC-NVP		1	1	Target Not Detected	1	1	Target Not Detected	0	Target Not Detected	0	Target Not Detected	0	Target Not Detected	0
LLV-A-00603	Kampala	1	1c = AZT-3TC-NVP		1	1	Target Not Detected	1	1	Target Not Detected	0	Not detected	0	Target Not Detected	0	< 50.00 Copies / mL	0
LLV-A-00604	Kampala	1	1c = AZT-3TC-NVP		1	1	Target Not Detected	1	1	Target Not Detected	0	240 Copies / mL	0	Target Not Detected	0	Target Not Detected	0
LLV-A-00605	Kampala	1	1c = AZT-3TC-NVP		1	1	Target Not Detected	1	1	Target Not Detected	0	Target Not Detected	0	Target Not Detected	0	< 30 Copies / mL	0
LLV-A-00606	Kampala	1	1c = AZT-3TC-NVP		1	2	Target Not Detected	1	1	Target Not Detected	0	Target Not Detected	0	Target Not Detected	0	Target Not Detected	0
LLV-A-00607	Kampala	1	2b = TDF-3TC-LPV/r		2	1	Target Not Detected	1	1	Target Not Detected	0	Target Not Detected	0	< 50.00 Copies / mL	0	Not Detected	0
LLV-A-00608	Kampala	1	1c = AZT-3TC-NVP		1	2	Target Not Detected	1	1	Target Not Detected	0	Target Not Detected	0	Target Not Detected	0	Target Not Detected	0
LLV-A-00609	Kampala	1	1c = AZT-3TC-NVP		1	2	Target Not Detected	1	1	< 50 Copies / mL	0	10,000 Copies / mL	1	79 Copies / mL	0	464 Copies / mL	0
LLV-A-00610	Kampala	1	1e = TDF-3TC-NVP		1	2	Target Not Detected	1	1	Target Not Detected	0	Target Not Detected	0	Target Not Detected	0	Not Detected	0
LLV-A-00611	Kampala	1	1f = TDF-3TC-EFV		1	1	Target Not Detected	1	1	Target Not Detected	0	Target Not Detected	0	Target Not Detected	0	Target Not Detected	0
LLV-A-00612	Kampala	1	Left Blank		4	1	< 20	1	1	Target Not Detected	0	Target Not Detected	0	68 Copies / mL	0	62 Copies / mL	0
LLV-A-00613	Kampala	1	1c = AZT-3TC-NVP		1	2	Target Not Detected	1	1	< 20 Copies / mL	0	Target Not Detected	0	Target Not Detected	0	Target Not Detected	0
LLV-A-00614	Kampala	1	2g = TDF-3TC-ATV/r		2	1	< 20	1	1	< 20 Copies / mL	0	128 Copies / mL	0	Target Not Detected	0	< 50.00 Copies / mL	0
LLV-A-00615	Kampala	1	1c = AZT-3TC-NVP		1	1	Target Not Detected	1	1	Target Not Detected	0	< 50.00 Copies / mL	0	67 Copies / mL	0	Target Not Detected	0
LLV-A-00616	Kampala	1	1f = TDF-3TC-EFV		1	2	Target Not Detected	1	1	346,000 Copies / mL	1	1,050,000 Copies / mL	1	Target Not Detected	0	Target Not Detected	0
LLV-A-00617	Kampala	1	1c = AZT-3TC-NVP		1	1	< 20	1	1	Target Not Detected	0	Target Not Detected	0	Target Not Detected	0	Target Not Detected	0
LLV-A-00618	Kampala	1	1c = AZT-3TC-NVP		1	1	510	4	2	Target Not Detected	0	Target Not Detected	0	Target Not Detected	0	< 40 Copies / mL	0
LLV-A-00619	Kampala	1	1c = AZT-3TC-NVP		1	1	< 20	1	1	Target Not Detected	0	Target Not Detected	0	Not detected	0	Target Not Detected	0
LLV-A-00620	Kampala	1	1f = TDF-3TC-EFV		1	2	Target Not Detected	1	1	Target Not Detected	0	Target Not Detected	0	Target Not Detected	0	86 Copies / mL	0
LLV-A-00621	Kampala	1	1c = AZT-3TC-NVP		1	2	Target Not Detected	1	1	154 Copies / mL	0	Target Not Detected	0	< 50.00 Copies / mL	0	< 30 Copies / mL	0
LLV-A-00622	Kampala	1	1c = AZT-3TC-NVP		1	2	Target Not Detected	1	1	Target Not Detected	0	Target Not Detected	0	< 50.00 Copies / mL	0	Target Not Detected	0
LLV-A-00623	Kampala	1	1c = AZT-3TC-NVP		1	1	Target Not Detected	1	1	Target Not Detected	0	Not detected	0	74 Copies / mL	0	Target Not Detected	0
LLV-A-00624	Kampala	1	1c = AZT-3TC-NVP		1	2	Target Not Detected	1	1	Target Not Detected	0	38,400 Copies / mL	1	546 Copies / mL	0	14,100 Copies / mL	1
LLV-A-00625	Kampala	1	1e = TDF-3TC-NVP		1	1	Target Not Detected	1	1	Target Not Detected	0	Not detected	0	Not detected	0	Target Not Detected	0
LLV-A-00626	Kampala	1	1f = TDF-3TC-EFV		1	2	Target Not Detected	1	1	Target Not Detected	0	Target Not Detected	0	Target Not Detected	0	Not detected	0
LLV-A-00627	Kampala	1	1c = AZT-3TC-NVP		1	2	< 20	1	1	Target Not Detected	0	< 50.00 Copies / mL	0	66 Copies / mL	0	Target Not Detected	0
LLV-A-00628	Kampala	1	1c = AZT-3TC-NVP		1	2	Target Not Detected	1	1	Target Not Detected	0	Target Not Detected	0	Target Not Detected	0	Not detected	0
LLV-A-00629	Kampala	1	1c = AZT-3TC-NVP		1	2	Target Not Detected	1	1	Target Not Detected	0	Target Not Detected	0	< 50.00 Copies / mL	0	Target Not Detected	0
LLV-A-00630	Kampala	1	1c = AZT-3TC-NVP		1	1	Target Not Detected	1	1	Target Not Detected	0	Target Not Detected	0	Target Not Detected	0	Target Not Detected	0
LLV-A-00631	Kampala	1	1c = AZT-3TC-NVP		1	1	Target Not Detected	1	1	< 20 Copies / mL	0	Target Not Detected	0	Target Not Detected	0	Target Not Detected	0
LLV-A-00632	Kampala	1	1c = AZT-3TC-NVP		1	1	Target Not Detected	1	1	8,910 Copies / mL	1	4,090 Copies / mL	1	2,940 Copies / mL	1	Not detected	0
LLV-A-00633	Kampala	1	1c = AZT-3TC-NVP		1	1	< 20	1	1	Not detected	0	Target Not Detected	0	Target Not Detected	0	< 50.00 Copies / mL	0
LLV-A-00634	Kampala	1	1c = AZT-3TC-NVP		1	1	< 20	1	1	< 20 Copies / mL	0	105 Copies / mL	0	< 50.00 Copies / mL	0	Target Not Detected	0
LLV-A-00635	Kampala	1	1c = AZT-3TC-NVP		1	1	804	5	2	7,870 Copies / mL	1	2,600 Copies / mL	1	248 Copies / mL	0	Target Not Detected	0
LLV-A-00636	Kampala	1	1f = TDF-3TC-EFV		1	1	< 20	1	1	46 Copies / mL	0	132 Copies / mL	0	64 Copies / mL	0	Target Not Detected	0
LLV-A-00637	Kampala	1	1c = AZT-3TC-NVP		1	1	Target Not Detected	1	1	Target Not Detected	0	Not detected	0	Target Not Detected	0	Target Not Detected	0
LLV-A-00638	Kampala	1	1c = AZT-3TC-NVP		1	1	Target Not Detected	1	1	215 Copies / mL	0	Target Not Detected	0	Target Not Detected	0	197 Copies / mL	0
LLV-A-00639	Kampala	1	1f = TDF-3TC-EFV		1	1	432	4	2	44 Copies / mL	0	769 Copies / mL	0	< 50.00 Copies / mL	0	46 Copies / mL	0
LLV-A-00640	Kampala	1	1c = AZT-3TC-NVP		1	1	Target Not Detected	1	1	Not detected	0	Target Not Detected	0	Target Not Detected	0	52 Copies / mL	0
LLV-A-00641	Kampala	1	1c = AZT-3TC-NVP		1	1	< 20	1	1	< 20 Copies / mL	0	Target Not Detected	0	< 50.00 Copies / mL	0	Target Not Detected	0
LLV-A-00642	Kampala	1	1c = AZT-3TC-NVP		1	1	< 20	1	1	Target Not Detected	0	1,210 Copies / mL	1	95 Copies / mL	0	Target Not Detected	0
LLV-A-00643	Kampala	1	1c = AZT-3TC-NVP		1	1	Target Not Detected	1	1	Target Not Detected	0	Target Not Detected	0	Target Not Detected	0	Target Not Detected	0
LLV-A-00644	Kampala	1	1c = AZT-3TC-NVP		1	1	Target Not Detected	1	1	Target Not Detected	0	Target Not Detected	0	Target Not Detected	0	Target Not Detected	0
LLV-A-00645	Kampala	1	1c = AZT-3TC-NVP		1	1	Target Not Detected	1	1	Target Not Detected	0	Target Not Detected	0	Target Not Detected	0	Target Not Detected	0
LLV-A-00646	Kampala	1	1f = TDF-3TC-EFV		1	1	Target Not Detected	1	1	< 50 Copies / mL	0	< 50.00 Copies / mL	0	< 50.00 Copies / mL	0	91 Copies / mL	0
LLV-A-00647	Kampala	1	1c = AZT-3TC-NVP		1	2	Target Not Detected	1	1	Target Not Detected	0	Target Not Detected	0	Target Not Detected	0	Not Detected	0
LLV-A-00648	Kampala	1	1c = AZT-3TC-NVP		1	2	Target Not Detected	1	1	< 50 Copies / mL	0	Target Not Detected	0	Not Detected	0	Not Detected	0
LLV-A-00649	Kampala	1	1c = AZT-3TC-NVP		1	2	Target Not Detected	1	1	29 Copies / mL	0	Target Not Detected	0	Not detected	0	Target Not Detected	0
LLV-A-00650	Kampala	1	1c = AZT-3TC-NVP		1	2	< 20	1	1	Target Not Detected	0	Target Not Detected	0	Not detected	0	Target Not Detected	0
LLV-A-00651	Kampala	1	1f = TDF-3TC-EFV		1	1	< 20	1	1	< 20 Copies / mL	0	Target Not Detected	0	140 Copies / mL	0	Target Not Detected	0
LLV-A-00652	Kampala	1	1c = AZT-3TC-NVP		1	1	Target Not Detected	1	1	Target Not Detected	0	Target Not Detected	0	Target Not Detected	0	Target Not Detected	0
LLV-A-00653	Kampala	1	1c = AZT-3TC-NVP		1	1	Target Not Detected	1	1	< 20 Copies / mL	0	Target Not Detected	0	Target Not Detected	0	Target Not Detected	0
LLV-A-00654	Kampala	1	1c = AZT-3TC-NVP		1	1	Target Not Detected	1	1	Target Not Detected	0	< 50.00 Copies / mL	0	Target Not Detected	0	Target Not Detected	0
LLV-A-00655	Kampala	1	1c = AZT-3TC-NVP		1	1	Target Not Detected	1	1	Target Not Detected	0	Not detected	0	Target Not Detected	0	Target Not Detected	0
LLV-A-00656	Kampala	1	2b = TDF-3TC-LPV/r		2	1	< 20	1	1	135 Copies / mL	0	Target Not Detected	0	Target Not Detected	0	61 Copies / mL	0
LLV-A-00657	Kampala	1	1c = AZT-3TC-NVP		1	1	Target Not Detected	1	1	Target Not Detected	0	Target Not Detected	0	< 50.00 Copies / mL	0	Target Not Detected	0
LLV-A-00658	Kampala	1	1c = AZT-3TC-NVP		1	2	Target Not Detected	1	1	Target Not Detected	0	Target Not Detected	0	Not detected	0	Target Not Detected	0
LLV-A-00659	Kampala	1	1c = AZT-3TC-NVP		1	1	174	2	2	Target Not Detected	0	< 50.00 Copies / mL	0	Target Not Detected	0	Target Not Detected	0
LLV-A-00660	Kampala	1	1c = AZT-3TC-NVP		1	1	< 20	1	1	Target Not Detected	0	Target Not Detected	0	304 Copies / mL	0	Target Not Detected	0
LLV-A-00661	Kampala	1	1c = AZT-3TC-NVP		1	2	Target Not Detected	1	1	Target Not Detected	0	Target Not Detected	0	Target Not Detected	0	Target Not Detected	0
LLV-A-00662	Kampala	1	1c = AZT-3TC-NVP		1	2	< 20	1	1	Target Not Detected	0	Target Not Detected	0	Target Not Detected	0	Target Not Detected	0
LLV-A-00663	Kampala	1	1c = AZT-3TC-NVP		1	2	Target Not Detected	1	1	Not detected	0	Not detected	0	< 50.00 Copies / mL	0	< 30 Copies / mL	0
LLV-A-00664	Kampala	1	1c = AZT-3TC-NVP		1	2	Target Not Detected	1	1	Target Not Detected	0	Target Not Detected	0	Target Not Detected	0	Target Not Detected	0
LLV-A-00665	Kampala	1	2g = TDF-3TC-ATV/r		2	2	292	3	2	< 20 Copies / mL	0	Target Not Detected	0	229 Copies / mL	0	80 Copies / mL	0
LLV-A-00666	Gulu	1	1e = TDF-3TC-NVP		1	1	Target Not Detected	1	1	Target Not Detected	0	Target Not Detected	0	Target Not Detected	0	Target Not Detected	0
LLV-A-00667	Gulu	1	2b = TDF-3TC-LPV/r		2	1	Target Not Detected	1	1	39 Copies / mL	0	Not detected	0	< 30 Copies / mL	0	< 50.00 Copies / mL	0
LLV-A-00668	Gulu	1	2c = TDF-FTC-LPV/r		2	1	54	2	2	Not detected	0	Target Not Detected	0	Not Detected	0	Not detected	0
LLV-A-00669	Gulu	1	1e = TDF-3TC-NVP		1	1	644	5	2	22 Copies / mL	0	Target Not Detected	0	Target Not Detected	0	Target Not Detected	0
LLV-A-00670	Gulu	1	2b = TDF-3TC-LPV/r		2	1	Target Not Detected	1	1	577 Copies / mL	0	Target Not Detected	0	Target Not Detected	0	Target Not Detected	0
LLV-A-00671	Gulu	1	1e = TDF-3TC-NVP		1	1	Target Not Detected	1	1	53 Copies / mL	0	< 50.00 Copies / mL	0	Target Not Detected	0	Target Not Detected	0
LLV-A-00672	Gulu	1	1e = TDF-3TC-NVP		1	1	Target Not Detected	1	1	< 20 Copies / mL	0	Target Not Detected	0	< 50.00 Copies / mL	0	Target Not Detected	0
LLV-A-00673	Gulu	1	1e = TDF-3TC-NVP		1	1	< 20	1	1	202 Copies / mL	0	Target Not Detected	0	1,140 Copies / mL	1	< 839 Copies / mL	0
LLV-A-00674	Gulu	1	1f = TDF-3TC-EFV		1	1	Target Not Detected	1	1	Target Not Detected	0	Target Not Detected	0	128 Copies / mL	0	Not detected	0
LLV-A-00675	Gulu	1	1e = TDF-3TC-NVP		1	1	Target Not Detected	1	1	Target Not Detected	0	Target Not Detected	0	Target Not Detected	0	< 839 Copies / mL	0
LLV-A-00676	Gulu	1	1e = TDF-3TC-NVP		1	1	Target Not Detected	1	1	Target Not Detected	0	Target Not Detected	0	Target Not Detected	0	Not detected	0
LLV-A-00677	Gulu	1	1f = TDF-3TC-EFV		1	1	Target Not Detected	1	1	Target Not Detected	0	Target Not Detected	0	< 50.00 Copies / mL	0	Not detected	0
LLV-A-00678	Gulu	1	2b = TDF-3TC-LPV/r		2	1	Target Not Detected	1	1	Target Not Detected	0	Not detected	0	Not detected	0	990 Copies / mL	0
LLV-A-00679	Gulu	1	1e = TDF-3TC-NVP		1	1	Target Not Detected	1	1	Target Not Detected	0	Target Not Detected	0	< 50.00 Copies / mL	0	Target Not Detected	0
LLV-A-00680	Gulu	1	1e = TDF-3TC-NVP		1	1	Target Not Detected	1	1	< 20 Copies / mL	0	Target Not Detected	0	Not detected	0	Target Not Detected	0
LLV-A-00681	Gulu	1	1c = AZT-3TC-NVP		1	1	Target Not Detected	1	1	< 50 Copies / mL	0	Target Not Detected	0	Target Not Detected	0	< 50.00 Copies / mL	0
LLV-A-00682	Gulu	1	1e = TDF-3TC-NVP		1	1	Target Not Detected	1	1	Target Not Detected	0	Target Not Detected	0	Target Not Detected	0	Not Detected	0
LLV-A-00683	Gulu	1	1f = TDF-3TC-EFV		1	1	Target Not Detected	1	1	Target Not Detected	0	Target Not Detected	0	Target Not Detected	0	Target Not Detected	0
LLV-A-00684	Gulu	1	1e = TDF-3TC-NVP		1	1	Target Not Detected	1	1	Target Not Detected	0	Target Not Detected	0	< 50.00 Copies / mL	0	Target Not Detected	0
LLV-A-00685	Gulu	1	1f = TDF-3TC-EFV		1	1	Target Not Detected	1	1	Target Not Detected	0	< 50.00 Copies / mL	0	587 Copies / mL	0	< 50.00 Copies / mL	0
LLV-A-00686	Gulu	1	1e = TDF-3TC-NVP		1	1	Target Not Detected	1	1	Not detected	0	Target Not Detected	0	Target Not Detected	0	< 839 Copies / mL	0
LLV-A-00687	Gulu	1	2b = TDF-3TC-LPV/r		2	1	Target Not Detected	1	1	Target Not Detected	0	< 50.00 Copies / mL	0	63 Copies / mL	0	124 Copies / mL	0
LLV-A-00688	Gulu	1	1e = TDF-3TC-NVP		1	1	Target Not Detected	1	1	Target Not Detected	0	Target Not Detected	0	< 50.00 Copies / mL	0	< 50.00 Copies / mL	0
LLV-A-00689	Gulu	1	1e = TDF-3TC-NVP		1	1	Target Not Detected	1	1	Target Not Detected	0	Target Not Detected	0	Target Not Detected	0	Target Not Detected	0
LLV-A-00690	Gulu	1	1e = TDF-3TC-NVP		1	1	< 20	1	1	817 Copies / mL	0	Target Not Detected	0	494 Copies / mL	0	Not detected	0
LLV-A-00691	Gulu	1	1e = TDF-3TC-NVP		1	1	Target Not Detected	1	1	Not detected	0	55 Copies / mL	0	178 Copies / mL	0	Target Not Detected	0
LLV-A-00692	Gulu	1	2e = AZT-3TC-LPV/r		2	2	< 20	1	1	16,200 Copies / mL	1	< 50.00 Copies / mL	0	22,200 Copies / mL	1	7,980 Copies / mL	1
LLV-A-00693	Gulu	1	1e = TDF-3TC-NVP		1	1	Target Not Detected	1	1	Target Not Detected	0	97 Copies / mL	0	< 50.00 Copies / mL	0	Target Not Detected	0
LLV-A-00694	Gulu	1	1f = TDF-3TC-EFV		1	1	Target Not Detected	1	1	Target Not Detected	0	Target Not Detected	0	< 40 Copies / mL	0	Target Not Detected	0
LLV-A-00695	Gulu	1	1e = TDF-3TC-NVP		1	1	Target Not Detected	1	1	Target Not Detected	0	Target Not Detected	0	Not detected	0	Not Detected	0
LLV-A-00696	Gulu	1	1e = TDF-3TC-NVP		1	1	Target Not Detected	1	1	Target Not Detected	0	Target Not Detected	0	Target Not Detected	0	127 Copies / mL	0
LLV-A-00697	Gulu	1	1e = TDF-3TC-NVP		1	4	Target Not Detected	1	1	Target Not Detected	0	94 Copies / mL	0	Target Not Detected	0	115 Copies / mL	0
LLV-A-00698	Gulu	1	1f = TDF-3TC-EFV		1	1	Target Not Detected	1	1	Not detected	0	Target Not Detected	0	< 50.00 Copies / mL	0	< 839 Copies / mL	0
LLV-A-00699	Gulu	1	1d = AZT-3TC-EFV		1	1	< 20	1	1	1,370 Copies / mL	1	358 Copies / mL	0	10,500 Copies / mL	1	Target Not Detected	0
LLV-A-00700	Gulu	1	1d = AZT-3TC-EFV		1	1	Target Not Detected	1	1	Target Not Detected	0	Target Not Detected	0	< 50.00 Copies / mL	0	Not detected	0
LLV-A-00701	Gulu	1	1e = TDF-3TC-NVP		1	1	Target Not Detected	1	1	Target Not Detected	0	144 Copies / mL	0	Target Not Detected	0	Not detected	0
LLV-A-00702	Gulu	1	1c = AZT-3TC-NVP		1	1	Target Not Detected	1	1	98 Copies / mL	0	284 Copies / mL	0	Target Not Detected	0	Not detected	0
LLV-A-00703	Gulu	1	1g = TDF-FTC-NVP		1	1	Target Not Detected	1	1	< 20 Copies / mL	0	Target Not Detected	0	Not detected	0	157 Copies / mL	0
LLV-A-00704	Gulu	1	1c = AZT-3TC-NVP		1	1	< 20	1	1	Not detected	0	Target Not Detected	0	Target Not Detected	0	Not Detected	0
LLV-A-00705	Gulu	1	1c = AZT-3TC-NVP		1	1	Target Not Detected	1	1	Target Not Detected	0	Target Not Detected	0	Target Not Detected	0	Not detected	0
LLV-A-00706	Gulu	1	1d = AZT-3TC-EFV		1	1	Target Not Detected	1	1	< 550 Copies / mL	0	147 Copies / mL	0	Not Detected	0	< 50.00 Copies / mL	0
LLV-A-00707	Gulu	1	1c = AZT-3TC-NVP		1	1	Target Not Detected	1	1	1,400 Copies / mL	1	452 Copies / mL	0	Target Not Detected	0	208 Copies / mL	0
LLV-A-00708	Gulu	1	1e = TDF-3TC-NVP		1	1	Target Not Detected	1	1	Target Not Detected	0	Target Not Detected	0	Not detected	0	Target Not Detected	0
LLV-A-00709	Gulu	1	1e = TDF-3TC-NVP		1	1	Target Not Detected	1	1	Target Not Detected	0	Target Not Detected	0	Target Not Detected	0	Not detected	0
LLV-A-00710	Gulu	1	1e = TDF-3TC-NVP		1	1	Target Not Detected	1	1	79 Copies / mL	0	Target Not Detected	0	Target Not Detected	0	2,050 Copies / mL	1
LLV-A-00711	Gulu	1	1e = TDF-3TC-NVP		1	1	Target Not Detected	1	1	Target Not Detected	0	Target Not Detected	0	Not detected	0	Not detected	0
LLV-A-00712	Gulu	1	1f = TDF-3TC-EFV		1	1	Target Not Detected	1	1	Target Not Detected	0	Target Not Detected	0	Not detected	0	Not detected	0
LLV-A-00713	Gulu	1	1g = TDF-FTC-NVP		1	1	330	3	2	59 Copies / mL	0	Target Not Detected	0	147 Copies / mL	0	< 50.00 Copies / mL	0
LLV-A-00714	Gulu	1	1d = AZT-3TC-EFV		1	1	Target Not Detected	1	1	< 20 Copies / mL	0	Not detected	0	Not Detected	0	Target Not Detected	0
LLV-A-00715	Gulu	1	1e = TDF-3TC-NVP		1	1	Target Not Detected	1	1	Not detected	0	Target Not Detected	0	Target Not Detected	0	Not detected	0
LLV-A-00716	Gulu	1	1f = TDF-3TC-EFV		1	1	Target Not Detected	1	1	Target Not Detected	0	Target Not Detected	0	Not Detected	0	< 839 Copies / mL	0
LLV-A-00717	Gulu	1	1e = TDF-3TC-NVP		1	1	Target Not Detected	1	1	< 50 Copies / mL	0	136 Copies / mL	0	123 Copies / mL	0	< 50.00 Copies / mL	0
LLV-A-00718	Gulu	1	1f = TDF-3TC-EFV		1	1	Target Not Detected	1	1	Target Not Detected	0	51 Copies / mL	0	Not detected	0	108 Copies / mL	0
LLV-A-00719	Gulu	1	1e = TDF-3TC-NVP		1	1	Target Not Detected	1	1	Target Not Detected	0	Target Not Detected	0	Target Not Detected	0	< 50.00 Copies / mL	0
LLV-A-00720	Gulu	1	1e = TDF-3TC-NVP		1	1	< 20	1	1	3,710 Copies / mL	1	Target Not Detected	0	143 Copies / mL	0	Not detected	0
LLV-A-00721	Gulu	1	1f = TDF-3TC-EFV		1	1	< 20	1	1	Not detected	0	Target Not Detected	0	Target Not Detected	0	Target Not Detected	0
LLV-A-00722	Gulu	1	1f = TDF-3TC-EFV		1	1	Target Not Detected	1	1	Target Not Detected	0	Target Not Detected	0	Not detected	0	Not detected	0
LLV-A-00723	Gulu	1	1f = TDF-3TC-EFV		1	1	Target Not Detected	1	1	62 Copies / mL	0	Target Not Detected	0	Target Not Detected	0	Target Not Detected	0
LLV-A-00724	Gulu	1	1f = TDF-3TC-EFV		1	1	< 20	1	1	< 20 Copies / mL	0	227 Copies / mL	0	< 50.00 Copies / mL	0	< 839 Copies / mL	0
LLV-A-00725	Gulu	1	1f = TDF-3TC-EFV		1	1	< 20	1	1	Target Not Detected	0	Target Not Detected	0	Not detected	0	Target Not Detected	0
LLV-A-00726	Gulu	1	1f = TDF-3TC-EFV		1	1	Target Not Detected	1	1	Target Not Detected	0	Target Not Detected	0	Not detected	0	< 839 Copies / mL	0
LLV-A-00727	Gulu	1	1f = TDF-3TC-EFV		1	1	Target Not Detected	1	1	Target Not Detected	0	Target Not Detected	0	Not detected	0	Target Not Detected	0
LLV-A-00728	Gulu	1	1f = TDF-3TC-EFV		1	1	< 20	1	1	Not detected	0	Target Not Detected	0	Target Not Detected	0	115 Copies / mL	0
LLV-A-00729	Gulu	1	1e = TDF-3TC-NVP		1	1	74	2	2	91 Copies / mL	0	< 50.00 Copies / mL	0	54 Copies / mL	0	Not detected	0
LLV-A-00730	Gulu	1	1f = TDF-3TC-EFV		1	1	114	2	2	Target Not Detected	0	Target Not Detected	0	Not Detected	0	Target Not Detected	0
LLV-A-00731	Gulu	1	1h = TDF-FTC-EFV		1	1	Target Not Detected	1	1	229 Copies / mL	0	Target Not Detected	0	Target Not Detected	0	Target Not Detected	0
LLV-A-00732	Gulu	1	2e = AZT-3TC-LPV/r		2	1	Target Not Detected	1	1	< 50 Copies / mL	0	84 Copies / mL	0	Not Detected	0	40 Copies / mL	0
LLV-A-00733	Gulu	1	1f = TDF-3TC-EFV		1	1	Target Not Detected	1	1	Target Not Detected	0	Target Not Detected	0	Target Not Detected	0	Not Detected	0
LLV-A-00734	Gulu	1	1f = TDF-3TC-EFV		1	1	< 20	1	1	232 Copies / mL	0	< 50.00 Copies / mL	0	63 Copies / mL	0	201 Copies / mL	0
LLV-A-00735	Gulu	1	1f = TDF-3TC-EFV		1	1	Target Not Detected	1	1	Target Not Detected	0	Target Not Detected	0	Target Not Detected	0	< 50.00 Copies / mL	0
LLV-A-00736	Gulu	1	1f = TDF-3TC-EFV		1	1	Target Not Detected	1	1	Target Not Detected	0	Target Not Detected	0	Target Not Detected	0	Not detected	0
LLV-A-00737	Gulu	1	1e = TDF-3TC-NVP		1	1	Target Not Detected	1	1	192 Copies / mL	0	115 Copies / mL	0	< 30 Copies / mL	0	219 Copies / mL	0
LLV-A-00738	Gulu	1	1e = TDF-3TC-NVP		1	1	Target Not Detected	1	1	Target Not Detected	0	< 50.00 Copies / mL	0	Target Not Detected	0	< 50.00 Copies / mL	0
LLV-A-00739	Gulu	1	4c = AZT-3TC-NVP		1	1	< 20	1	1	226 Copies / mL	0	112 Copies / mL	0	11,000 Copies / mL	1	< 30 Copies / mL	0
LLV-A-00740	Gulu	1	1f = TDF-3TC-EFV		1	1	< 20	1	1	50 Copies / mL	0	< 50.00 Copies / mL	0	54 Copies / mL	0	Not detected	0
LLV-A-00741	Gulu	1	1f = TDF-3TC-EFV		1	1	Not detected	1	1	< 50 Copies / mL	0	Target Not Detected	0	< 50.00 Copies / mL	0	Target Not Detected	0
LLV-A-00742	Gulu	1	1f = TDF-3TC-EFV		1	1	Target Not Detected	1	1	Target Not Detected	0	Target Not Detected	0	Target Not Detected	0	Not detected	0
LLV-A-00743	Gulu	1	1f = TDF-3TC-EFV		1	1	Target Not Detected	1	1	Target Not Detected	0	< 50.00 Copies / mL	0	Not detected	0	< 50.00 Copies / mL	0
LLV-A-00744	Gulu	1	1f = TDF-3TC-EFV		1	1	Target Not Detected	1	1	Target Not Detected	0	Target Not Detected	0	Target Not Detected	0	Target Not Detected	0
LLV-A-00745	Gulu	1	1f = TDF-3TC-EFV		1	1	Target Not Detected	1	1	Target Not Detected	0	Target Not Detected	0	Target Not Detected	0	Target Not Detected	0
LLV-A-00746	Gulu	1	1f = TDF-3TC-EFV		1	1	Target Not Detected	1	1	< 20 Copies / mL	0	Target Not Detected	0	Target Not Detected	0	< 30 Copies / mL	0
LLV-A-00747	Gulu	1	1e = TDF-3TC-NVP		1	1	Target Not Detected	1	1	Target Not Detected	0	Target Not Detected	0	< 50.00 Copies / mL	0	Not detected	0
LLV-A-00748	Gulu	1	1f = TDF-3TC-EFV		1	1	Target Not Detected	1	1	706 Copies / mL	0	Target Not Detected	0	Target Not Detected	0	Not detected	0
LLV-A-00749	Gulu	1	1f = TDF-3TC-EFV		1	1	Target Not Detected	1	1	Target Not Detected	0	Target Not Detected	0	Not Detected	0	Target Not Detected	0
LLV-A-00750	Gulu	1	1f = TDF-3TC-EFV		1	1	Target Not Detected	1	1	27 Copies / mL	0	Target Not Detected	0	78 Copies / mL	0	Not detected	0
LLV-A-00751	Gulu	1	1e = TDF-3TC-NVP		1	1	Target Not Detected	1	1	Target Not Detected	0	Target Not Detected	0	Not detected	0	< 50.00 Copies / mL	0
LLV-A-00752	Gulu	1	1f = TDF-3TC-EFV		1	1	Target Not Detected	1	1	Target Not Detected	0	< 50.00 Copies / mL	0	Target Not Detected	0	< 50.00 Copies / mL	0
LLV-A-00753	Gulu	1	1f = TDF-3TC-EFV		1	1	Target Not Detected	1	1	101 Copies / mL	0	52 Copies / mL	0	< 50.00 Copies / mL	0	Not detected	0
LLV-A-00754	Gulu	1	1f = TDF-3TC-EFV		1	1	92	2	2	< 20 Copies / mL	0	< 50.00 Copies / mL	0	Target Not Detected	0	Target Not Detected	0
LLV-A-00755	Gulu	1	1d = AZT-3TC-EFV		1	1	Target Not Detected	1	1	Target Not Detected	0	Target Not Detected	0	477 Copies / mL	0	Target Not Detected	0
LLV-A-00756	Gulu	1	1f = TDF-3TC-EFV		1	1	Target Not Detected	1	1	Target Not Detected	0	Target Not Detected	0	Not detected	0	Target Not Detected	0
LLV-A-00757	Gulu	1	1f = TDF-3TC-EFV		1	4	Target Not Detected	1	1	77 Copies / mL	0	725 Copies / mL	0	54 Copies / mL	0	Not detected	0
LLV-A-00758	Gulu	1	1f = TDF-3TC-EFV		1	1	Target Not Detected	1	1	Not detected	0	Target Not Detected	0	Target Not Detected	0	393 Copies / mL	0
LLV-A-00759	Gulu	1	1f = TDF-3TC-EFV		1	1	Target Not Detected	1	1	Target Not Detected	0	Target Not Detected	0	Target Not Detected	0	Target Not Detected	0
LLV-A-00760	Gulu	1	1f = TDF-3TC-EFV		1	1	Target Not Detected	1	1	Not detected	0	Target Not Detected	0	Target Not Detected	0	Not detected	0
LLV-A-00761	Gulu	1	1f = TDF-3TC-EFV		1	1	Target Not Detected	1	1	Target Not Detected	0	Target Not Detected	0	Not Detected	0	Target Not Detected	0
LLV-A-00762	Gulu	1	1f = TDF-3TC-EFV		1	1	Target Not Detected	1	1	< 20 Copies / mL	0	Target Not Detected	0	Target Not Detected	0	Target Not Detected	0
LLV-A-00763	Gulu	1	1f = TDF-3TC-EFV		1	1	Target Not Detected	1	1	Target Not Detected	0	Target Not Detected	0	Target Not Detected	0	Target Not Detected	0
LLV-A-00764	Gulu	1	1f = TDF-3TC-EFV		1	1	Target Not Detected	1	1	Not detected	0	Not detected	0	< 30 Copies / mL	0	Not Detected	0
LLV-A-00765	Gulu	1	4f = ABC-3TC-EFV		1	1	< 20	1	1	858 Copies / mL	0	Target Not Detected	0	Not detected	0	Target Not Detected	0
LLV-A-00766	Gulu	1	1f = TDF-3TC-EFV		1	1	44	1	1	239 Copies / mL	0	Target Not Detected	0	Not detected	0	< 50.00 Copies / mL	0
LLV-A-00767	Gulu	1	1f = TDF-3TC-EFV		1	1	Target Not Detected	1	1	Target Not Detected	0	Target Not Detected	0	Not detected	0	Target Not Detected	0
LLV-A-00768	Gulu	1	1f = TDF-3TC-EFV		1	1	Target Not Detected	1	1	Target Not Detected	0	Target Not Detected	0	Not detected	0	Target Not Detected	0
LLV-A-00769	Gulu	1	1f = TDF-3TC-EFV		1	1	Target Not Detected	1	1	Target Not Detected	0	Target Not Detected	0	Not detected	0	Target Not Detected	0
LLV-A-00770	Gulu	1	1c = AZT-3TC-NVP		1	1	Target Not Detected	1	1	Target Not Detected	0	Target Not Detected	0	Target Not Detected	0	< 839 Copies / mL	0
LLV-A-00771	Gulu	1	4f = ABC-3TC-EFV		1	1	Target Not Detected	1	1	239 Copies / mL	0	Target Not Detected	0	Target Not Detected	0	Not Detected	0
LLV-A-00772	Gulu	1	1f = TDF-3TC-EFV		1	1	Target Not Detected	1	1	Target Not Detected	0	Target Not Detected	0	Target Not Detected	0	Not detected	0
LLV-A-00773	Gulu	1	1f = TDF-3TC-EFV		1	1	Target Not Detected	1	1	Target Not Detected	0	< 50.00 Copies / mL	0	Not detected	0	Target Not Detected	0
LLV-A-00774	Gulu	1	1f = TDF-3TC-EFV		1	1	< 20	1	1	Target Not Detected	0	530 Copies / mL	0	Target Not Detected	0	448 Copies / mL	0
LLV-A-00775	Gulu	1	1d = AZT-3TC-EFV		1	1	Target Not Detected	1	1	514 Copies / mL	0	Target Not Detected	0	Target Not Detected	0	Target Not Detected	0
LLV-A-00776	Gulu	1	1f = TDF-3TC-EFV		1	4	< 20	1	1	Target Not Detected	0	Target Not Detected	0	Not detected	0	Not detected	0
LLV-A-00777	Gulu	1	4f = ABC-3TC-EFV		1	1	Target Not Detected	1	1	< 20 Copies / mL	0	Target Not Detected	0	< 50.00 Copies / mL	0	< 50.00 Copies / mL	0
LLV-A-00778	Gulu	1	1f = TDF-3TC-EFV		1	1	Target Not Detected	1	1	Not detected	0	< 50.00 Copies / mL	0	Not detected	0	Not detected	0
LLV-A-00779	Gulu	1	1c = AZT-3TC-NVP		1	1	Target Not Detected	1	1	153 Copies / mL	0	40,300 Copies / mL	1	6,760 Copies / mL	1	Not Detected	0
LLV-A-00780	Gulu	1	1e = TDF-3TC-NVP		1	1	58	2	2	204 Copies / mL	0	< 50.00 Copies / mL	0	Target Not Detected	0	Target Not Detected	0
LLV-A-00781	Gulu	1	1d = AZT-3TC-EFV		1	1	Target Not Detected	1	1	Target Not Detected	0	79 Copies / mL	0	Target Not Detected	0	Target Not Detected	0
LLV-A-00782	Gulu	1	1f = TDF-3TC-EFV		1	1	< 20	1	1	Target Not Detected	0	Target Not Detected	0	Target Not Detected	0	Not detected	0
LLV-A-00783	Kampala	1	2e = AZT-3TC-LPV/r		2	1	Target Not Detected	1	1	Target Not Detected	0	< 50.00 Copies / mL	0	Target Not Detected	0	Target Not Detected	0
LLV-A-00784	Kampala	1	1c = AZT-3TC-NVP		1	1	< 20	1	1	Target Not Detected	0	Target Not Detected	0	Target Not Detected	0	Target Not Detected	0
LLV-A-00785	Kampala	1	1c = AZT-3TC-NVP		1	1	Target Not Detected	1	1	Target Not Detected	0	Target Not Detected	0	Target Not Detected	0	Target Not Detected	0
LLV-A-00786	Kampala	1	1f = TDF-3TC-EFV		1	1	54	2	2	< 75 Copies / mL	0	< 50.00 Copies / mL	0	Target Not Detected	0	Target Not Detected	0
LLV-A-00787	Kampala	1	1f = TDF-3TC-EFV		1	1	Target Not Detected	1	1	Target Not Detected	0	Target Not Detected	0	Target Not Detected	0	Target Not Detected	0
LLV-A-00788	Kampala	1	1f = TDF-3TC-EFV		1	1	Target Not Detected	1	1	Target Not Detected	0	Not detected	0	Not detected	0	Target Not Detected	0
LLV-A-00789	Kampala	1	1f = TDF-3TC-EFV		1	1	< 20	1	1	Target Not Detected	0	Target Not Detected	0	Target Not Detected	0	Target Not Detected	0
LLV-A-00790	Kabarole	1	1f = TDF-3TC-EFV		1	1	Target Not Detected	1	1	Not detected	0	Target Not Detected	0	Target Not Detected	0	Target Not Detected	0
LLV-A-00791	Kabarole	1	1f = TDF-3TC-EFV		1	1	Target Not Detected	1	1	Target Not Detected	0	Target Not Detected	0	Target Not Detected	0	Target Not Detected	0
LLV-A-00792	Kabarole	1	1f = TDF-3TC-EFV		1	1	Target Not Detected	1	1	Not detected	0	Not detected	0	Target Not Detected	0	Target Not Detected	0
LLV-A-00793	Kabarole	1	1f = TDF-3TC-EFV		1	1	< 20	1	1	Not detected	0	Target Not Detected	0	Not detected	0	Target Not Detected	0
LLV-A-00794	Kabarole	1	1f = TDF-3TC-EFV		1	1	Target Not Detected	1	1	Target Not Detected	0	Target Not Detected	0	715 Copies / mL	0	Not Detected	0
LLV-A-00795	Kabarole	1	1f = TDF-3TC-EFV		1	1	Target Not Detected	1	1	Target Not Detected	0	Not detected	0	Target Not Detected	0	Target Not Detected	0
LLV-A-00796	Kabarole	1	1f = TDF-3TC-EFV		1	1	Target Not Detected	1	1	Target Not Detected	0	Target Not Detected	0	Target Not Detected	0	Target Not Detected	0
LLV-A-00797	Kabarole	1	1f = TDF-3TC-EFV		1	1	Target Not Detected	1	1	< 20 Copies / mL	0	< 50.00 Copies / mL	0	< 50.00 Copies / mL	0	Target Not Detected	0
LLV-A-00798	Kabarole	1	1f = TDF-3TC-EFV		1	4	868	5	2	Not detected	0	Target Not Detected	0	Not detected	0	Target Not Detected	0
LLV-A-00799	Kabarole	1	1f = TDF-3TC-EFV		1	1	Target Not Detected	1	1	Target Not Detected	0	Target Not Detected	0	Target Not Detected	0	Target Not Detected	0
LLV-A-00800	Kabarole	1	1f = TDF-3TC-EFV		1	4	894	5	2	Target Not Detected	0	Target Not Detected	0	Not detected	0	Target Not Detected	0
LLV-A-00801	Kabarole	1	1f = TDF-3TC-EFV		1	1	Target Not Detected	1	1	Not detected	0	< 50.00 Copies / mL	0	78 Copies / mL	0	Target Not Detected	0
LLV-A-00802	Kabarole	1	1f = TDF-3TC-EFV		1	1	< 20	1	1	Target Not Detected	0	Target Not Detected	0	Target Not Detected	0	Target Not Detected	0
LLV-A-00803	Kabarole	1	1c = AZT-3TC-NVP		1	1	Target Not Detected	1	1	Not detected	0	Target Not Detected	0	Not detected	0	125 Copies / mL	0
LLV-A-00804	Kabarole	1	1f = TDF-3TC-EFV		1	1	Target Not Detected	1	1	Target Not Detected	0	Target Not Detected	0	Target Not Detected	0	Not Detected	0
LLV-A-00805	Kabarole	1	1f = TDF-3TC-EFV		1	1	< 20	1	1	850 Copies / mL	0	Target Not Detected	0	57 Copies / mL	0	Not Detected	0
LLV-A-00806	Kabarole	1	1f = TDF-3TC-EFV		1	1	Target Not Detected	1	1	Target Not Detected	0	Not detected	0	Target Not Detected	0	Target Not Detected	0
LLV-A-00807	Kabarole	1	1f = TDF-3TC-EFV		1	1	< 20	1	1	Not detected	0	119 Copies / mL	0	Target Not Detected	0	< 30 Copies / mL	0
LLV-A-00808	Kabarole	1	1f = TDF-3TC-EFV		1	1	Target Not Detected	1	1	< 20 Copies / mL	0	< 50.00 Copies / mL	0	Not detected	0	138 Copies / mL	0
LLV-A-00809	Kabarole	1	2b = TDF-3TC-LPV/r		2	1	Target Not Detected	1	1	< 50 Copies / mL	0	Target Not Detected	0	Target Not Detected	0	Target Not Detected	0
LLV-A-00810	Kabarole	1	1f = TDF-3TC-EFV		1	1	Target Not Detected	1	1	Target Not Detected	0	Target Not Detected	0	Target Not Detected	0	Not Detected	0
LLV-A-00811	Kabarole	1	Left Blank		4	1	48	1	1	Target Not Detected	0	Not detected	0	Target Not Detected	0	< 50.00 Copies / mL	0
LLV-A-00812	Kabarole	1	1f = TDF-3TC-EFV		1	1	Target Not Detected	1	1	122,042 Copies / mL	1	Target Not Detected	0	Target Not Detected	0	Not Detected	0
LLV-A-00813	Kabarole	1	1f = TDF-3TC-EFV		1	4	< 20	1	1	Not detected	0	Target Not Detected	0	< 50.00 Copies / mL	0	Target Not Detected	0
LLV-A-00814	Kabarole	1	1f = TDF-3TC-EFV		1	4	Target Not Detected	1	1	Not detected	0	Target Not Detected	0	Target Not Detected	0	Target Not Detected	0
LLV-A-00815	Kabarole	1	1f = TDF-3TC-EFV		1	1	Target Not Detected	1	1	Not detected	0	119,000 Copies / mL	1	Target Not Detected	0	Target Not Detected	0
LLV-A-00816	Kabarole	1	1f = TDF-3TC-EFV		1	1	Target Not Detected	1	1	Target Not Detected	0	Target Not Detected	0	Target Not Detected	0	Not Detected	0
LLV-A-00817	Kabarole	1	1e = TDF-3TC-NVP		1	1	< 20	1	1	Target Not Detected	0	Target Not Detected	0	< 50.00 Copies / mL	0	Not detected	0
LLV-A-00818	Kabarole	1	1f = TDF-3TC-EFV		1	1	< 20	1	1	Target Not Detected	0	< 50.00 Copies / mL	0	Target Not Detected	0	Target Not Detected	0
LLV-A-00819	Kabarole	1	1f = TDF-3TC-EFV		1	1	< 20	1	1	Target Not Detected	0	Target Not Detected	0	Target Not Detected	0	Target Not Detected	0
LLV-A-00820	Kabarole	1	1f = TDF-3TC-EFV		1	4	< 20	1	1	Target Not Detected	0	Target Not Detected	0	Target Not Detected	0	Not Detected	0
LLV-A-00821	Kabarole	1	1f = TDF-3TC-EFV		1	1	Target Not Detected	1	1	Target Not Detected	0	Target Not Detected	0	Target Not Detected	0	Not Detected	0
LLV-A-00822	Kabarole	1	1f = TDF-3TC-EFV		1	1	Target Not Detected	1	1	Target Not Detected	0	Target Not Detected	0	203 Copies / mL	0	Target Not Detected	0
LLV-A-00823	Kabarole	1	1f = TDF-3TC-EFV		1	1	Target Not Detected	1	1	Target Not Detected	0	Target Not Detected	0	53 Copies / mL	0	Target Not Detected	0
LLV-A-00824	Kabarole	1	1f = TDF-3TC-EFV		1	1	92	2	2	Not detected	0	< 50.00 Copies / mL	0	Target Not Detected	0	Not Detected	0
LLV-A-00825	Kabarole	1	1f = TDF-3TC-EFV		1	1	< 20	1	1	Target Not Detected	0	93 Copies / mL	0	< 50.00 Copies / mL	0	< 50.00 Copies / mL	0
LLV-A-00826	Kabarole	1	1f = TDF-3TC-EFV		1	1	Target Not Detected	1	1	13,644 Copies / mL	1	Target Not Detected	0	Target Not Detected	0	Target Not Detected	0
LLV-A-00827	Kabarole	1	1f = TDF-3TC-EFV		1	1	< 20	1	1	46 Copies / mL	0	Target Not Detected	0	< 839 Copies / mL	0	Target Not Detected	0
LLV-A-00828	Kabarole	1	1f = TDF-3TC-EFV		1	1	< 20	1	1	18,678 Copies / mL	1	Target Not Detected	0	Target Not Detected	0	Target Not Detected	0
LLV-A-00829	Kabarole	1	1f = TDF-3TC-EFV		1	1	Target Not Detected	1	1	Not detected	0	Target Not Detected	0	Target Not Detected	0	Target Not Detected	0
LLV-A-00830	Kabarole	1	1f = TDF-3TC-EFV		1	1	Target Not Detected	1	1	< 20 Copies / mL	0	Not detected	0	Target Not Detected	0	< 30 Copies / mL	0
LLV-A-00831	Kabarole	1	1f = TDF-3TC-EFV		1	1	Target Not Detected	1	1	536 Copies / mL	0	Target Not Detected	0	Target Not Detected	0	Not Detected	0
LLV-A-00832	Kabarole	1	1f = TDF-3TC-EFV		1	1	Target Not Detected	1	1	Not detected	0	Target Not Detected	0	Not detected	0	Not detected	0
LLV-A-00833	Kabarole	1	1f = TDF-3TC-EFV		1	1	< 20	1	1	288 Copies / mL	0	89,700 Copies / mL	1	Target Not Detected	0	Target Not Detected	0
LLV-A-00834	Kabarole	1	1f = TDF-3TC-EFV		1	4	88	2	2	Target Not Detected	0	Target Not Detected	0	Target Not Detected	0	Target Not Detected	0
LLV-A-00835	Kabarole	1	1f = TDF-3TC-EFV		1	1	Target Not Detected	1	1	Target Not Detected	0	< 839 Copies / mL	0	Not detected	0	< 30 Copies / mL	0
LLV-A-00836	Kabarole	1	1f = TDF-3TC-EFV		1	1	Target Not Detected	1	1	1,180 Copies / mL	1	151 Copies / mL	0	Target Not Detected	0	< 50.00 Copies / mL	0
LLV-A-00837	Kabarole	1	1f = TDF-3TC-EFV		1	1	Target Not Detected	1	1	Target Not Detected	0	Target Not Detected	0	82 Copies / mL	0	< 30 Copies / mL	0
LLV-A-00838	Kabarole	1	1f = TDF-3TC-EFV		1	4	Target Not Detected	1	1	Target Not Detected	0	Target Not Detected	0	Target Not Detected	0	74 Copies / mL	0
LLV-A-00839	Kabarole	1	1f = TDF-3TC-EFV		1	1	Target Not Detected	1	1	Target Not Detected	0	Not detected	0	Target Not Detected	0	Target Not Detected	0
LLV-A-00840	Kabarole	1	1f = TDF-3TC-EFV		1	1	Target Not Detected	1	1	Target Not Detected	0	Target Not Detected	0	Target Not Detected	0	Target Not Detected	0
LLV-A-00841	Kabarole	1	1f = TDF-3TC-EFV		1	1	Target Not Detected	1	1	Not detected	0	Not detected	0	Target Not Detected	0	Target Not Detected	0
LLV-A-00842	Kabarole	1	1f = TDF-3TC-EFV		1	1	Target Not Detected	1	1	852 Copies / mL	0	Target Not Detected	0	Target Not Detected	0	Target Not Detected	0
LLV-A-00843	Kabarole	1	1f = TDF-3TC-EFV		1	1	Target Not Detected	1	1	Target Not Detected	0	Target Not Detected	0	Target Not Detected	0	Not Detected	0
LLV-A-00844	Kabarole	1	1f = TDF-3TC-EFV		1	1	Target Not Detected	1	1	Target Not Detected	0	Not detected	0	Not detected	0	Target Not Detected	0
LLV-A-00845	Kabarole	1	1f = TDF-3TC-EFV		1	1	Target Not Detected	1	1	Target Not Detected	0	Target Not Detected	0	Target Not Detected	0	Target Not Detected	0
LLV-A-00846	Kabarole	1	1d = AZT-3TC-EFV		1	1	Target Not Detected	1	1	Not detected	0	Target Not Detected	0	Target Not Detected	0	Target Not Detected	0
LLV-A-00847	Kabarole	1	1f = TDF-3TC-EFV		1	1	Target Not Detected	1	1	Target Not Detected	0	Target Not Detected	0	Target Not Detected	0	Target Not Detected	0
LLV-A-00848	Kabarole	1	1f = TDF-3TC-EFV		1	1	Target Not Detected	1	1	Target Not Detected	0	< 50.00 Copies / mL	0	Target Not Detected	0	Target Not Detected	0
LLV-A-00849	Gulu	1	1f = TDF-3TC-EFV		1	1	Target Not Detected	1	1	114 Copies / mL	0	Target Not Detected	0	Target Not Detected	0	Target Not Detected	0
LLV-A-00850	Gulu	1	Left Blank		4	1	Target Not Detected	1	1	Not detected	0	Target Not Detected	0	Not Detected	0	Not detected	0
LLV-A-00851	Gulu	1	Left Blank		4	1	Target Not Detected	1	1	40 Copies / mL	0	50 Copies / mL	0	60 Copies / mL	0	< 839 Copies / mL	0
LLV-A-00852	Gulu	1	1f = TDF-3TC-EFV		1	1	Target Not Detected	1	1	Target Not Detected	0	Target Not Detected	0	Target Not Detected	0	Target Not Detected	0
LLV-A-00853	Gulu	1	1f = TDF-3TC-EFV		1	1	82	2	2	66 Copies / mL	0	< 50.00 Copies / mL	0	Target Not Detected	0	Target Not Detected	0
LLV-A-00854	Gulu	1	1f = TDF-3TC-EFV		1	3	Target Not Detected	1	1	< 20 Copies / mL	0	Target Not Detected	0	< 75 Copies / mL	0	Target Not Detected	0
LLV-A-00855	Gulu	1	1d = AZT-3TC-EFV		1	1	Target Not Detected	1	1	< 50 Copies / mL	0	Target Not Detected	0	Not Detected	0	Target Not Detected	0
LLV-A-00856	Gulu	1	1c = AZT-3TC-NVP		1	1	Target Not Detected	1	1	Target Not Detected	0	Target Not Detected	0	< 50.00 Copies / mL	0	Not Detected	0
LLV-A-00857	Gulu	1	1c = AZT-3TC-NVP		1	1	Target Not Detected	1	1	23 Copies / mL	0	< 50.00 Copies / mL	0	Not detected	0	Target Not Detected	0
LLV-A-00858	Gulu	1	2e = AZT-3TC-LPV/r		2	1	918	5	2	Target Not Detected	0	Target Not Detected	0	Not detected	0	Target Not Detected	0
LLV-A-00859	Gulu	1	1d = AZT-3TC-EFV		1	1	< 20	1	1	< 20 Copies / mL	0	232 Copies / mL	0	151,000 Copies / mL	1	148,000 Copies / mL	1
LLV-A-00860	Gulu	1	1f = TDF-3TC-EFV		1	1	< 20	1	1	Target Not Detected	0	< 50.00 Copies / mL	0	< 50.00 Copies / mL	0	< 30 Copies / mL	0
LLV-A-00861	Gulu	1	1f = TDF-3TC-EFV		1	1	44	1	1	Not detected	0	Target Not Detected	0	Not detected	0	Target Not Detected	0
LLV-A-00862	Gulu	1	1i = ABC-3TC-EFV		1	1	< 20	1	1	Not detected	0	< 50.00 Copies / mL	0	< 50.00 Copies / mL	0	Not Detected	0
LLV-A-00863	Gulu	1	1f = TDF-3TC-EFV		1	1	68	2	2	6,790 Copies / mL	1	1,790 Copies / mL	1	674,156 Copies / mL	1	1,780 Copies / mL	1
LLV-A-00864	Hoima	1	1f = TDF-3TC-EFV		1	1	76	2	2	Not detected	0	Target Not Detected	0	Target Not Detected	0	< 30 Copies / mL	0
LLV-A-00865	Hoima	1	1f = TDF-3TC-EFV		1	2	Target Not Detected	1	1	Target Not Detected	0	< 50.00 Copies / mL	0	Not detected	0	Not detected	0
LLV-A-00866	Hoima	1	1f = TDF-3TC-EFV		1	1	Target Not Detected	1	1	Target Not Detected	0	Target Not Detected	0	Target Not Detected	0	Target Not Detected	0
LLV-A-00867	Hoima	1	1f = TDF-3TC-EFV		1	4	Target Not Detected	1	1	Not detected	0	Target Not Detected	0	< 40 Copies / mL	0	Target Not Detected	0
LLV-A-00868	Hoima	1	1f = TDF-3TC-EFV		1	1	Target Not Detected	1	1	< 20 Copies / mL	0	Target Not Detected	0	69 Copies / mL	0	Target Not Detected	0
LLV-A-00869	Hoima	1	Left Blank		4	4	< 20	1	1	Not detected	0	Target Not Detected	0	Target Not Detected	0	Not Detected	0
LLV-A-00870	Hoima	1	1f = TDF-3TC-EFV		1	2	Target Not Detected	1	1	Not detected	0	Target Not Detected	0	Target Not Detected	0	Target Not Detected	0
LLV-A-00871	Hoima	1	1f = TDF-3TC-EFV		1	2	Target Not Detected	1	1	Not detected	0	Target Not Detected	0	Target Not Detected	0	Target Not Detected	0
LLV-A-00872	Hoima	1	1f = TDF-3TC-EFV		1	2	Target Not Detected	1	1	< 20 Copies / mL	0	Target Not Detected	0	Target Not Detected	0	Target Not Detected	0
LLV-A-00873	Hoima	1	1d = AZT-3TC-EFV		1	1	< 20	1	1	Not detected	0	< 75 Copies / mL	0	Target Not Detected	0	204 Copies / mL	0
LLV-A-00874	Hoima	1	Left Blank		4	4	Target Not Detected	1	1	Not detected	0	Target Not Detected	0	Target Not Detected	0	Target Not Detected	0
LLV-A-00875	Hoima	1	1f = TDF-3TC-EFV		1	1	Target Not Detected	1	1	< 50 Copies / mL	0	Target Not Detected	0	< 50.00 Copies / mL	0	< 50.00 Copies / mL	0
LLV-A-00876	Hoima	1	1f = TDF-3TC-EFV		1	1	Target Not Detected	1	1	Not detected	0	Target Not Detected	0	Target Not Detected	0	Not Detected	0
LLV-A-00877	Hoima	1	1f = TDF-3TC-EFV		1	1	< 20	1	1	Not detected	0	85 Copies / mL	0	Target Not Detected	0	< 50.00 Copies / mL	0
LLV-A-00878	Hoima	1	1f = TDF-3TC-EFV		1	1	< 20	1	1	Target Not Detected	0	Target Not Detected	0	Target Not Detected	0	Target Not Detected	0
LLV-A-00879	Hoima	1	Left Blank		4	4	Target Not Detected	1	1	Not detected	0	Target Not Detected	0	Target Not Detected	0	Not Detected	0
LLV-A-00880	Hoima	1	1f = TDF-3TC-EFV		1	1	< 20	1	1	1,330 Copies / mL	1	Target Not Detected	0	3,240 Copies / mL	1	< 50.00 Copies / mL	0
LLV-A-00881	Hoima	1	1f = TDF-3TC-EFV		1	1	Target Not Detected	1	1	Not detected	0	Target Not Detected	0	Target Not Detected	0	Not Detected	0
LLV-A-00882	Hoima	1	1d = AZT-3TC-EFV		1	1	232	3	2	Not detected	0	473 Copies / mL	0	2,020 Copies / mL	1	Target Not Detected	0
LLV-A-00883	Hoima	1	Left Blank		4	4	Target Not Detected	1	1	Not detected	0	Target Not Detected	0	Target Not Detected	0	Not Detected	0
LLV-A-00884	Hoima	1	Left Blank		4	1	Target Not Detected	1	1	Target Not Detected	0	Target Not Detected	0	Not detected	0	147 Copies / mL	0
LLV-A-00885	Hoima	1	1f = TDF-3TC-EFV		1	1	Target Not Detected	1	1	Not detected	0	Target Not Detected	0	Target Not Detected	0	Target Not Detected	0
LLV-A-00886	Hoima	1	Left Blank		4	4	Target Not Detected	1	1	1,396 Copies / mL	1	6,138 Copies / mL	1	1,003 Copies / mL	1	< 30 Copies / mL	0
LLV-A-00887	Hoima	1	1f = TDF-3TC-EFV		1	1	Target Not Detected	1	1	Not detected	0	Target Not Detected	0	Target Not Detected	0	Target Not Detected	0
LLV-A-00888	Hoima	1	1f = TDF-3TC-EFV		1	1	Target Not Detected	1	1	Not detected	0	< 50.00 Copies / mL	0	< 50.00 Copies / mL	0	Target Not Detected	0
LLV-A-00889	Hoima	1	1f = TDF-3TC-EFV		1	1	Target Not Detected	1	1	Not detected	0	Target Not Detected	0	Target Not Detected	0	Target Not Detected	0
LLV-A-00890	Hoima	1	1f = TDF-3TC-EFV		1	1	Target Not Detected	1	1	Not detected	0	Target Not Detected	0	Target Not Detected	0	Target Not Detected	0
LLV-A-00891	Hoima	1	1f = TDF-3TC-EFV		1	1	Target Not Detected	1	1	Not detected	0	Target Not Detected	0	Not detected	0	Target Not Detected	0
LLV-A-00892	Hoima	1	Left Blank		4	4	Target Not Detected	1	1	Target Not Detected	0	97 Copies / mL	0	< 50.00 Copies / mL	0	< 50.00 Copies / mL	0
LLV-A-00893	Hoima	1	1d = AZT-3TC-EFV		1	4	< 20	1	1	83 Copies / mL	0	Target Not Detected	0	Not detected	0	Target Not Detected	0
LLV-A-00894	Hoima	1	1f = TDF-3TC-EFV		1	1	Target Not Detected	1	1	Not detected	0	Target Not Detected	0	Target Not Detected	0	Target Not Detected	0
LLV-A-00895	Hoima	1	1d = AZT-3TC-EFV		1	1	Target Not Detected	1	1	5,730 Copies / mL	1	2,400 Copies / mL	1	9,028 Copies / mL	1	Not Detected	0
LLV-A-00896	Hoima	1	1d = AZT-3TC-EFV		1	1	Target Not Detected	1	1	Not detected	0	Target Not Detected	0	Not detected	0	Target Not Detected	0
LLV-A-00897	Hoima	1	1f = TDF-3TC-EFV		1	1	Target Not Detected	1	1	Not detected	0	Target Not Detected	0	Not detected	0	Not Detected	0
LLV-A-00898	Hoima	1	Left Blank		4	1	Target Not Detected	1	1	Target Not Detected	0	Target Not Detected	0	Target Not Detected	0	Target Not Detected	0
LLV-A-00899	Hoima	1	1f = TDF-3TC-EFV		1	1	Target Not Detected	1	1	Not detected	0	Target Not Detected	0	Target Not Detected	0	Target Not Detected	0
LLV-A-00900	Hoima	1	1f = TDF-3TC-EFV		1	1	Target Not Detected	1	1	Target Not Detected	0	127 Copies / mL	0	Target Not Detected	0	Target Not Detected	0
LLV-A-00901	Hoima	1	1f = TDF-3TC-EFV		1	1	Target Not Detected	1	1	Not detected	0	Target Not Detected	0	Target Not Detected	0	Not Detected	0
LLV-A-00902	Hoima	1	1f = TDF-3TC-EFV		1	1	Target Not Detected	1	1	Target Not Detected	0	Not detected	0	Target Not Detected	0	Target Not Detected	0
LLV-A-00903	Hoima	1	1f = TDF-3TC-EFV		1	1	Target Not Detected	1	1	Target Not Detected	0	< 50.00 Copies / mL	0	< 50.00 Copies / mL	0	Not detected	0
LLV-A-00904	Hoima	1	1f = TDF-3TC-EFV		1	1	Target Not Detected	1	1	68 Copies / mL	0	Target Not Detected	0	< 50.00 Copies / mL	0	Not detected	0
LLV-A-00905	Hoima	1	Left Blank		4	1	Target Not Detected	1	1	Target Not Detected	0	Target Not Detected	0	Target Not Detected	0	< 50.00 Copies / mL	0
LLV-A-00906	Hoima	1	1f = TDF-3TC-EFV		1	1	Target Not Detected	1	1	Target Not Detected	0	Target Not Detected	0	Target Not Detected	0	Not Detected	0
LLV-A-00907	Hoima	1	1f = TDF-3TC-EFV		1	1	Target Not Detected	1	1	Not detected	0	< 50.00 Copies / mL	0	Target Not Detected	0	Target Not Detected	0
LLV-A-00908	Hoima	1	1f = TDF-3TC-EFV		1	3	Target Not Detected	1	1	Target Not Detected	0	Target Not Detected	0	Not detected	0	Target Not Detected	0
LLV-A-00909	Hoima	1	1f = TDF-3TC-EFV		1	1	Target Not Detected	1	1	Target Not Detected	0	Target Not Detected	0	Target Not Detected	0	Target Not Detected	0
LLV-A-00910	Hoima	1	1f = TDF-3TC-EFV		1	1	Target Not Detected	1	1	Not detected	0	< 50.00 Copies / mL	0	Not detected	0	Target Not Detected	0
LLV-A-00911	Hoima	1	Left Blank		4	1	< 20	1	1	Not detected	0	Target Not Detected	0	Not detected	0	< 50.00 Copies / mL	0
LLV-A-00912	Hoima	1	1f = TDF-3TC-EFV		1	4	Target Not Detected	1	1	Target Not Detected	0	Target Not Detected	0	Not detected	0	Target Not Detected	0
LLV-A-00913	Hoima	1	1f = TDF-3TC-EFV		1	1	Target Not Detected	1	1	< 20 Copies / mL	0	Target Not Detected	0	Target Not Detected	0	Target Not Detected	0
LLV-A-00914	Hoima	1	1f = TDF-3TC-EFV		1	1	Target Not Detected	1	1	Not detected	0	Target Not Detected	0	Not detected	0	Not Detected	0
LLV-A-00915	Hoima	1	Left Blank		4	4	Target Not Detected	1	1	Not detected	0	Not detected	0	< 50.00 Copies / mL	0	Target Not Detected	0
LLV-A-00916	Hoima	1	1f = TDF-3TC-EFV		1	4	< 20	1	1	Target Not Detected	0	Target Not Detected	0	Target Not Detected	0	Not Detected	0
LLV-A-00917	Hoima	1	1f = TDF-3TC-EFV		1	1	< 20	1	1	184 Copies / mL	0	171 Copies / mL	0	< 50.00 Copies / mL	0	Target Not Detected	0
LLV-A-00918	Hoima	1	1f = TDF-3TC-EFV		1	1	Target Not Detected	1	1	Target Not Detected	0	Target Not Detected	0	Target Not Detected	0	671,410 Copies / mL	1
LLV-A-00919	Hoima	1	1f = TDF-3TC-EFV		1	1	50	2	2	Target Not Detected	0	Target Not Detected	0	59 Copies / mL	0	Not detected	0
LLV-A-00920	Hoima	1	1f = TDF-3TC-EFV		1	2	48	1	1	Target Not Detected	0	Not detected	0	Target Not Detected	0	Target Not Detected	0
LLV-A-00921	Hoima	1	1f = TDF-3TC-EFV		1	1	Target Not Detected	1	1	Target Not Detected	0	Target Not Detected	0	Target Not Detected	0	589 Copies / mL	0
LLV-A-00922	Hoima	1	1f = TDF-3TC-EFV		1	1	< 20	1	1	Target Not Detected	0	Target Not Detected	0	142 Copies / mL	0	< 50.00 Copies / mL	0
LLV-A-00923	Hoima	1	1f = TDF-3TC-EFV		1	1	Target Not Detected	1	1	Target Not Detected	0	Target Not Detected	0	Target Not Detected	0	Target Not Detected	0
LLV-A-00924	Hoima	1	1f = TDF-3TC-EFV		1	1	80	2	2	Target Not Detected	0	Target Not Detected	0	Target Not Detected	0	Target Not Detected	0
LLV-A-00925	Hoima	1	1f = TDF-3TC-EFV		1	1	Target Not Detected	1	1	< 20 Copies / mL	0	Target Not Detected	0	Target Not Detected	0	446,000 Copies / mL	1
LLV-A-00926	Hoima	1	1f = TDF-3TC-EFV		1	1	50	2	2	54 Copies / mL	0	Target Not Detected	0	Not detected	0	< 50.00 Copies / mL	0
LLV-A-00927	Hoima	1	1f = TDF-3TC-EFV		1	4	Target Not Detected	1	1	Target Not Detected	0	Target Not Detected	0	Target Not Detected	0	Target Not Detected	0
LLV-A-00928	Hoima	1	Left Blank		4	4	Target Not Detected	1	1	Not detected	0	Target Not Detected	0	Target Not Detected	0	Target Not Detected	0
LLV-A-00929	Hoima	1	1f = TDF-3TC-EFV		1	2	< 20	1	1	< 20 Copies / mL	0	Not detected	0	66 Copies / mL	0	< 50.00 Copies / mL	0
LLV-A-00930	Hoima	1	1f = TDF-3TC-EFV		1	1	Target Not Detected	1	1	Not detected	0	Target Not Detected	0	Target Not Detected	0	Target Not Detected	0
LLV-A-00931	Hoima	1	1f = TDF-3TC-EFV		1	1	58	2	2	< 20 Copies / mL	0	< 50.00 Copies / mL	0	Target Not Detected	0	132 Copies / mL	0
LLV-A-00932	Hoima	1	1f = TDF-3TC-EFV		1	1	Target Not Detected	1	1	< 20 Copies / mL	0	Target Not Detected	0	Target Not Detected	0	173 Copies / mL	0
LLV-A-00933	Hoima	1	Left Blank		4	4	Target Not Detected	1	1	Not detected	0	Target Not Detected	0	Target Not Detected	0	Not detected	0
LLV-A-00934	Hoima	1	1f = TDF-3TC-EFV		1	1	Target Not Detected	1	1	Target Not Detected	0	< 50.00 Copies / mL	0	Target Not Detected	0	< 50.00 Copies / mL	0
LLV-A-00935	Hoima	1	1f = TDF-3TC-EFV		1	1	Target Not Detected	1	1	Not detected	0	Target Not Detected	0	Target Not Detected	0	Target Not Detected	0
LLV-A-00936	Hoima	1	1f = TDF-3TC-EFV		1	1	Target Not Detected	1	1	Not detected	0	Target Not Detected	0	< 50.00 Copies / mL	0	< 50.00 Copies / mL	0
LLV-A-00937	Hoima	1	Left Blank		4	1	< 20	1	1	Not detected	0	140 Copies / mL	0	Target Not Detected	0	Target Not Detected	0
LLV-A-00938	Hoima	1	Left Blank		4	4	< 20	1	1	1,434 Copies / mL	1	3,740 Copies / mL	1	Target Not Detected	0	Not Detected	0
LLV-A-00939	Hoima	1	1f = TDF-3TC-EFV		1	1	Target Not Detected	1	1	Target Not Detected	0	Target Not Detected	0	Target Not Detected	0	55 Copies / mL	0
LLV-A-00940	Hoima	1	1f = TDF-3TC-EFV		1	2	Target Not Detected	1	1	Not detected	0	Target Not Detected	0	Not detected	0	Target Not Detected	0
LLV-A-00941	Hoima	1	1f = TDF-3TC-EFV		1	1	Target Not Detected	1	1	Target Not Detected	0	Target Not Detected	0	< 50.00 Copies / mL	0	78 Copies / mL	0
LLV-A-00942	Hoima	1	1f = TDF-3TC-EFV		1	1	Target Not Detected	1	1	Not detected	0	84 Copies / mL	0	Target Not Detected	0	Not Detected	0
LLV-A-00943	Hoima	1	1d = AZT-3TC-EFV		1	1	Target Not Detected	1	1	Not detected	0	Target Not Detected	0	107 Copies / mL	0	Target Not Detected	0
LLV-A-00944	Hoima	1	Left Blank		4	1	Target Not Detected	1	1	Not detected	0	Target Not Detected	0	Target Not Detected	0	Target Not Detected	0
LLV-A-00945	Hoima	1	Left Blank		4	4	Target Not Detected	1	1	Not detected	0	Target Not Detected	0	Not detected	0	Not Detected	0
LLV-A-00946	Hoima	1	1f = TDF-3TC-EFV		1	1	Target Not Detected	1	1	Not detected	0	Target Not Detected	0	Target Not Detected	0	Target Not Detected	0
LLV-A-00947	Hoima	1	Left Blank		4	1	Target Not Detected	1	1	Target Not Detected	0	Target Not Detected	0	Target Not Detected	0	Target Not Detected	0
LLV-A-00948	Hoima	1	Left Blank		4	4	566	4	2	Target Not Detected	0	Target Not Detected	0	Target Not Detected	0	Target Not Detected	0
LLV-A-00949	Hoima	1	Left Blank		4	1	Target Not Detected	1	1	Not detected	0	Target Not Detected	0	Target Not Detected	0	Target Not Detected	0
LLV-A-00950	Hoima	1	1f = TDF-3TC-EFV		1	1	Target Not Detected	1	1	Not detected	0	< 50.00 Copies / mL	0	Target Not Detected	0	54 Copies / mL	0
LLV-A-00951	Hoima	1	1f = TDF-3TC-EFV		1	1	Target Not Detected	1	1	Not detected	0	Target Not Detected	0	< 50.00 Copies / mL	0	Not detected	0
LLV-A-00952	Wakiso	1	Left Blank		4	1	Target Not Detected	1	1	Not detected	0	Target Not Detected	0	Not detected	0	< 30 Copies / mL	0
LLV-A-00953	Wakiso	1	1c = AZT-3TC-NVP		1	1	< 20	1	1	30 Copies / mL	0	< 50.00 Copies / mL	0	Target Not Detected	0	Target Not Detected	0
LLV-A-00954	Wakiso	1	1c = AZT-3TC-NVP		1	1	Target Not Detected	1	1	Target Not Detected	0	Target Not Detected	0	< 50.00 Copies / mL	0	Target Not Detected	0
LLV-A-00955	Wakiso	1	2b = TDF-3TC-LPV/r		2	1	Target Not Detected	1	1	102 Copies / mL	0	Target Not Detected	0	Not Detected	0	Target Not Detected	0
LLV-A-00956	Wakiso	1	1e = TDF-3TC-NVP		1	1	Target Not Detected	1	1	Target Not Detected	0	Target Not Detected	0	Target Not Detected	0	Target Not Detected	0
LLV-A-00957	Wakiso	1	1c = AZT-3TC-NVP		1	1	Target Not Detected	1	1	Target Not Detected	0	Target Not Detected	0	Not detected	0	Target Not Detected	0
LLV-A-00958	Wakiso	1	4c = AZT-3TC-NVP		1	1	Target Not Detected	1	1	Target Not Detected	0	Target Not Detected	0	Target Not Detected	0	Target Not Detected	0
LLV-A-00959	Wakiso	1	2b = TDF-3TC-LPV/r		2	1	Target Not Detected	1	1	39 Copies / mL	0	Target Not Detected	0	Target Not Detected	0	Not Detected	0
LLV-A-00960	Wakiso	1	1c = AZT-3TC-NVP		1	1	Target Not Detected	1	1	< 20 Copies / mL	0	Target Not Detected	0	Target Not Detected	0	Target Not Detected	0
LLV-A-00961	Wakiso	1	1d = AZT-3TC-EFV		1	1	Target Not Detected	1	1	71 Copies / mL	0	Target Not Detected	0	Target Not Detected	0	Not Detected	0
LLV-A-00962	Wakiso	1	2e = AZT-3TC-LPV/r		2	1	Target Not Detected	1	1	< 20 Copies / mL	0	Target Not Detected	0	Target Not Detected	0	Target Not Detected	0
LLV-A-00963	Wakiso	1	1c = AZT-3TC-NVP		1	1	< 20	1	1	< 20 Copies / mL	0	Target Not Detected	0	Not Detected	0	< 30 Copies / mL	0
LLV-A-00964	Wakiso	1	1f = TDF-3TC-EFV		1	1	Target Not Detected	1	1	Target Not Detected	0	Target Not Detected	0	Target Not Detected	0	Target Not Detected	0
LLV-A-00965	Wakiso	1	1c = AZT-3TC-NVP		1	4	Target Not Detected	1	1	Not detected	0	Target Not Detected	0	Target Not Detected	0	< 30 Copies / mL	0
LLV-A-00966	Wakiso	1	2g = TDF-3TC-ATV/r		2	1	< 20	1	1	100 Copies / mL	0	97 Copies / mL	0	70 Copies / mL	0	Target Not Detected	0
LLV-A-00967	Wakiso	1	1c = AZT-3TC-NVP		1	1	Target Not Detected	1	1	51 Copies / mL	0	< 50.00 Copies / mL	0	Not detected	0	Not Detected	0
LLV-A-00968	Wakiso	1	1c = AZT-3TC-NVP		1	1	Target Not Detected	1	1	136 Copies / mL	0	Target Not Detected	0	96 Copies / mL	0	Target Not Detected	0
LLV-A-00969	Wakiso	1	2b = TDF-3TC-LPV/r		2	1	Target Not Detected	1	1	Target Not Detected	0	Target Not Detected	0	Target Not Detected	0	Target Not Detected	0
LLV-A-00970	Wakiso	1	1f = TDF-3TC-EFV		1	1	Target Not Detected	1	1	80 Copies / mL	0	Target Not Detected	0	Target Not Detected	0	Not Detected	0
LLV-A-00971	Wakiso	1	1f = TDF-3TC-EFV		1	1	Target Not Detected	1	1	Target Not Detected	0	Target Not Detected	0	Target Not Detected	0	Target Not Detected	0
LLV-A-00972	Wakiso	1	1f = TDF-3TC-EFV		1	1	Target Not Detected	1	1	Target Not Detected	0	Target Not Detected	0	Target Not Detected	0	Target Not Detected	0
LLV-A-00973	Wakiso	1	2c = TDF-FTC-LPV/r		2	1	Target Not Detected	1	1	Target Not Detected	0	Target Not Detected	0	Target Not Detected	0	Target Not Detected	0
LLV-A-00974	Wakiso	1	1e = TDF-3TC-NVP		1	1	Target Not Detected	1	1	Target Not Detected	0	Target Not Detected	0	Not Detected	0	< 50.00 Copies / mL	0
LLV-A-00975	Wakiso	1	1d = AZT-3TC-EFV		1	1	Target Not Detected	1	1	Target Not Detected	0	Target Not Detected	0	Target Not Detected	0	< 50.00 Copies / mL	0
LLV-A-00976	Wakiso	1	1f = TDF-3TC-EFV		1	1	< 20	1	1	Target Not Detected	0	Target Not Detected	0	Target Not Detected	0	Target Not Detected	0
LLV-A-00977	Wakiso	1	1c = AZT-3TC-NVP		1	1	< 20	1	1	52 Copies / mL	0	444,000 Copies / mL	1	395 Copies / mL	0	Target Not Detected	0
LLV-A-00978	Wakiso	1	1c = AZT-3TC-NVP		1	1	Target Not Detected	1	1	Target Not Detected	0	< 50.00 Copies / mL	0	< 50.00 Copies / mL	0	Target Not Detected	0
LLV-A-00979	Wakiso	1	2b = TDF-3TC-LPV/r		2	1	Not detected	1	1	Target Not Detected	0	< 50.00 Copies / mL	0	Target Not Detected	0	Target Not Detected	0
LLV-A-00980	Wakiso	1	1c = AZT-3TC-NVP		1	1	Target Not Detected	1	1	Target Not Detected	0	Target Not Detected	0	Not Detected	0	Target Not Detected	0
LLV-A-00981	Wakiso	1	1c = AZT-3TC-NVP		1	1	Not detected	1	1	Target Not Detected	0	Target Not Detected	0	Target Not Detected	0	Target Not Detected	0
LLV-A-00982	Wakiso	1	Other Regimen		3	1	Target Not Detected	1	1	Target Not Detected	0	57 Copies / mL	0	Target Not Detected	0	Target Not Detected	0
LLV-A-00983	Wakiso	1	1c = AZT-3TC-NVP		1	1	Target Not Detected	1	1	Not detected	0	Target Not Detected	0	Not detected	0	Target Not Detected	0
LLV-A-00984	Wakiso	1	2e = AZT-3TC-LPV/r		2	4	Target Not Detected	1	1	Target Not Detected	0	Target Not Detected	0	Target Not Detected	0	Target Not Detected	0
LLV-A-00985	Wakiso	1	1f = TDF-3TC-EFV		1	1	Target Not Detected	1	1	Target Not Detected	0	Target Not Detected	0	Target Not Detected	0	Target Not Detected	0
LLV-A-00986	Wakiso	1	1c = AZT-3TC-NVP		1	1	Target Not Detected	1	1	1,050,000 Copies / mL	1	10,200 Copies / mL	1	62 Copies / mL	0	217 Copies / mL	0
LLV-A-00987	Wakiso	1	1e = TDF-3TC-NVP		1	1	< 20	1	1	Target Not Detected	0	Target Not Detected	0	Not detected	0	Target Not Detected	0
LLV-A-00988	Wakiso	1	1f = TDF-3TC-EFV		1	1	Not detected	1	1	Target Not Detected	0	456 Copies / mL	0	51 Copies / mL	0	Target Not Detected	0
LLV-A-00989	Wakiso	1	Left Blank		4	1	Not detected	1	1	Not detected	0	Target Not Detected	0	Target Not Detected	0	Target Not Detected	0
LLV-A-00990	Wakiso	1	1d = AZT-3TC-EFV		1	1	Not detected	1	1	Not detected	0	Target Not Detected	0	Target Not Detected	0	Target Not Detected	0
LLV-A-00991	Wakiso	1	1c = AZT-3TC-NVP		1	1	Target Not Detected	1	1	Target Not Detected	0	Target Not Detected	0	Target Not Detected	0	Target Not Detected	0
LLV-A-00992	Wakiso	1	2g = TDF-3TC-ATV/r		2	1	< 20	1	1	Target Not Detected	0	10,900 Copies / mL	1	174 Copies / mL	0	< 30 Copies / mL	0
LLV-A-00993	Wakiso	1	1e = TDF-3TC-NVP		1	1	Target Not Detected	1	1	Target Not Detected	0	Target Not Detected	0	5,112 Copies / mL	1	Target Not Detected	0
LLV-A-00994	Wakiso	1	Left Blank		4	1	Target Not Detected	1	1	< 75 Copies / mL	0	Target Not Detected	0	Target Not Detected	0	Target Not Detected	0
LLV-A-00995	Wakiso	1	Other Regimen		3	1	646	5	2	Not detected	0	150 Copies / mL	0	Target Not Detected	0	< 50.00 Copies / mL	0
LLV-A-00996	Wakiso	1	1d = AZT-3TC-EFV		1	4	Target Not Detected	1	1	Target Not Detected	0	Target Not Detected	0	Target Not Detected	0	Target Not Detected	0
LLV-A-00997	Wakiso	1	2b = TDF-3TC-LPV/r		2	4	Target Not Detected	1	1	< 75 Copies / mL	0	< 50.00 Copies / mL	0	169 Copies / mL	0	190 Copies / mL	0
LLV-A-00998	Wakiso	1	1c = AZT-3TC-NVP		1	1	Target Not Detected	1	1	Target Not Detected	0	Target Not Detected	0	Target Not Detected	0	Target Not Detected	0
LLV-A-00999	Wakiso	1	1d = AZT-3TC-EFV		1	1	< 20	1	1	Target Not Detected	0	Target Not Detected	0	< 50.00 Copies / mL	0	Target Not Detected	0
LLV-A-01000	Wakiso	1	5d = TDF-3TC-LPV/r		2	1	Target Not Detected	1	1	Target Not Detected	0	Target Not Detected	0	Target Not Detected	0	Target Not Detected	0
LLV-A-01001	Wakiso	1	2g = TDF-3TC-ATV/r		2	1	42	1	1	70 Copies / mL	0	178 Copies / mL	0	< 50.00 Copies / mL	0	95 Copies / mL	0
LLV-A-01002	Wakiso	1	2b = TDF-3TC-LPV/r		2	1	Target Not Detected	1	1	Target Not Detected	0	Target Not Detected	0	Target Not Detected	0	Target Not Detected	0
LLV-A-01003	Wakiso	1	1f = TDF-3TC-EFV		1	1	Target Not Detected	1	1	Target Not Detected	0	186 Copies / mL	0	Target Not Detected	0	Not Detected	0
LLV-A-01004	Wakiso	1	1f = TDF-3TC-EFV		1	1	Target Not Detected	1	1	64 Copies / mL	0	Target Not Detected	0	Target Not Detected	0	Target Not Detected	0
LLV-A-01005	Wakiso	1	1c = AZT-3TC-NVP		1	1	Target Not Detected	1	1	Target Not Detected	0	Target Not Detected	0	Not Detected	0	Target Not Detected	0
LLV-A-01006	Wakiso	1	1c = AZT-3TC-NVP		1	1	Target Not Detected	1	1	Target Not Detected	0	Target Not Detected	0	Target Not Detected	0	Not Detected	0
LLV-A-01007	Wakiso	1	1c = AZT-3TC-NVP		1	1	Target Not Detected	1	1	< 20 Copies / mL	0	Target Not Detected	0	Not detected	0	Target Not Detected	0
LLV-A-01008	Wakiso	1	1j = ABC-3TC-NVP		1	1	Target Not Detected	1	1	Target Not Detected	0	Target Not Detected	0	Target Not Detected	0	Target Not Detected	0
LLV-A-01009	Wakiso	1	1d = AZT-3TC-EFV		1	1	Not detected	1	1	127 Copies / mL	0	430 Copies / mL	0	< 30 Copies / mL	0	< 50.00 Copies / mL	0
LLV-A-01010	Wakiso	1	1d = AZT-3TC-EFV		1	1	Target Not Detected	1	1	< 20 Copies / mL	0	Target Not Detected	0	Not detected	0	Target Not Detected	0
LLV-A-01011	Wakiso	1	1f = TDF-3TC-EFV		1	1	< 20	1	1	105 Copies / mL	0	57 Copies / mL	0	142 Copies / mL	0	< 30 Copies / mL	0
LLV-A-01012	Wakiso	1	1d = AZT-3TC-EFV		1	1	< 20	1	1	Target Not Detected	0	Target Not Detected	0	Target Not Detected	0	Target Not Detected	0
LLV-A-01013	Wakiso	1	1f = TDF-3TC-EFV		1	1	Target Not Detected	1	1	Target Not Detected	0	Target Not Detected	0	Target Not Detected	0	Target Not Detected	0
LLV-A-01014	Wakiso	1	1d = AZT-3TC-EFV		1	1	Target Not Detected	1	1	Target Not Detected	0	Target Not Detected	0	Target Not Detected	0	Target Not Detected	0
LLV-A-01015	Wakiso	1	1d = AZT-3TC-EFV		1	1	< 20	1	1	258 Copies / mL	0	Target Not Detected	0	136 Copies / mL	0	< 50.00 Copies / mL	0
LLV-A-01016	Wakiso	1	1f = TDF-3TC-EFV		1	4	< 20	1	1	Target Not Detected	0	Target Not Detected	0	Target Not Detected	0	Target Not Detected	0
LLV-A-01017	Wakiso	1	2e = AZT-3TC-LPV/r		2	1	Target Not Detected	1	1	Target Not Detected	0	Target Not Detected	0	Target Not Detected	0	Target Not Detected	0
LLV-A-01018	Wakiso	1	2b = TDF-3TC-LPV/r		2	1	Target Not Detected	1	1	Target Not Detected	0	Not detected	0	Not Detected	0	Target Not Detected	0
LLV-A-01019	Wakiso	1	1c = AZT-3TC-NVP		1	1	Target Not Detected	1	1	Target Not Detected	0	Target Not Detected	0	Target Not Detected	0	Target Not Detected	0
LLV-A-01020	Wakiso	1	1f = TDF-3TC-EFV		1	1	Target Not Detected	1	1	Target Not Detected	0	Target Not Detected	0	Target Not Detected	0	Target Not Detected	0
LLV-A-01021	Wakiso	1	1f = TDF-3TC-EFV		1	2	Target Not Detected	1	1	Target Not Detected	0	Target Not Detected	0	Target Not Detected	0	Target Not Detected	0
LLV-A-01022	Wakiso	1	1e = TDF-3TC-NVP		1	1	Target Not Detected	1	1	Target Not Detected	0	Target Not Detected	0	Target Not Detected	0	Target Not Detected	0
LLV-A-01023	Wakiso	1	1g = TDF-FTC-NVP		1	1	< 20	1	1	Target Not Detected	0	Target Not Detected	0	Target Not Detected	0	Target Not Detected	0
LLV-A-01024	Wakiso	1	Other Regimen		3	1	Target Not Detected	1	1	Not detected	0	Target Not Detected	0	Target Not Detected	0	Target Not Detected	0
LLV-A-01025	Wakiso	1	2b = TDF-3TC-LPV/r		2	1	Not detected	1	1	Target Not Detected	0	Target Not Detected	0	Target Not Detected	0	< 50.00 Copies / mL	0
LLV-A-01026	Wakiso	1	2e = AZT-3TC-LPV/r		2	1	Target Not Detected	1	1	Target Not Detected	0	Target Not Detected	0	Target Not Detected	0	Target Not Detected	0
LLV-A-01027	Wakiso	1	1f = TDF-3TC-EFV		1	1	< 20	1	1	Target Not Detected	0	Target Not Detected	0	Not detected	0	Not Detected	0
LLV-A-01028	Wakiso	1	1d = AZT-3TC-EFV		1	1	Target Not Detected	1	1	< 50 Copies / mL	0	Target Not Detected	0	Not Detected	0	< 50.00 Copies / mL	0
LLV-A-01029	Wakiso	1	2e = AZT-3TC-LPV/r		2	1	Target Not Detected	1	1	Not detected	0	Target Not Detected	0	Target Not Detected	0	< 50.00 Copies / mL	0
LLV-A-01030	Wakiso	1	1c = AZT-3TC-NVP		1	1	Target Not Detected	1	1	Target Not Detected	0	Target Not Detected	0	Target Not Detected	0	< 50.00 Copies / mL	0
LLV-A-01031	Wakiso	1	1c = AZT-3TC-NVP		1	1	Target Not Detected	1	1	< 20 Copies / mL	0	Target Not Detected	0	Target Not Detected	0	Target Not Detected	0
LLV-A-01032	Wakiso	1	1c = AZT-3TC-NVP		1	1	Target Not Detected	1	1	Not detected	0	Target Not Detected	0	Target Not Detected	0	Target Not Detected	0
LLV-A-01033	Wakiso	1	1e = TDF-3TC-NVP		1	1	Target Not Detected	1	1	Target Not Detected	0	Target Not Detected	0	Target Not Detected	0	Target Not Detected	0
LLV-A-01034	Wakiso	1	1f = TDF-3TC-EFV		1	1	Target Not Detected	1	1	Not detected	0	Target Not Detected	0	Not detected	0	Target Not Detected	0
LLV-A-01035	Wakiso	1	5d = TDF-3TC-LPV/r		2	1	Target Not Detected	1	1	Target Not Detected	0	Target Not Detected	0	Target Not Detected	0	57 Copies / mL	0
LLV-A-01036	Wakiso	1	1d = AZT-3TC-EFV		1	1	Target Not Detected	1	1	Not detected	0	< 50.00 Copies / mL	0	Not detected	0	Target Not Detected	0
LLV-A-01037	Wakiso	1	2g = TDF-3TC-ATV/r		2	1	Target Not Detected	1	1	Target Not Detected	0	Target Not Detected	0	Target Not Detected	0	Not Detected	0
LLV-A-01038	Wakiso	1	Left Blank		4	1	Target Not Detected	1	1	Target Not Detected	0	Target Not Detected	0	65 Copies / mL	0	Target Not Detected	0
LLV-A-01039	Wakiso	1	1c = AZT-3TC-NVP		1	1	Target Not Detected	1	1	Target Not Detected	0	Target Not Detected	0	Not detected	0	Target Not Detected	0
LLV-A-01040	Wakiso	1	1f = TDF-3TC-EFV		1	1	Not detected	1	1	Target Not Detected	0	Target Not Detected	0	Target Not Detected	0	Target Not Detected	0
LLV-A-01041	Wakiso	1	1e = TDF-3TC-NVP		1	1	Not detected	1	1	Not detected	0	Target Not Detected	0	Not detected	0	Target Not Detected	0
LLV-A-01042	Wakiso	1	1e = TDF-3TC-NVP		1	1	Target Not Detected	1	1	252 Copies / mL	0	Target Not Detected	0	Not detected	0	59 Copies / mL	0
LLV-A-01043	Wakiso	1	1d = AZT-3TC-EFV		1	1	Target Not Detected	1	1	Target Not Detected	0	Target Not Detected	0	Target Not Detected	0	Target Not Detected	0
LLV-A-01044	Wakiso	1	1h = TDF-FTC-EFV		1	1	48	1	1	Target Not Detected	0	< 50.00 Copies / mL	0	84 Copies / mL	0	< 50.00 Copies / mL	0
LLV-A-01045	Wakiso	1	1f = TDF-3TC-EFV		1	1	Target Not Detected	1	1	Target Not Detected	0	Target Not Detected	0	Target Not Detected	0	Target Not Detected	0
LLV-A-01046	Wakiso	1	1f = TDF-3TC-EFV		1	1	52	2	2	Target Not Detected	0	Target Not Detected	0	Target Not Detected	0	Target Not Detected	0
LLV-A-01047	Wakiso	1	1e = TDF-3TC-NVP		1	1	Target Not Detected	1	1	Target Not Detected	0	Target Not Detected	0	Target Not Detected	0	Target Not Detected	0
LLV-A-01048	Wakiso	1	1f = TDF-3TC-EFV		1	1	Not detected	1	1	Not detected	0	Target Not Detected	0	Target Not Detected	0	Target Not Detected	0
LLV-A-01049	Wakiso	1	1f = TDF-3TC-EFV		1	1	Target Not Detected	1	1	Target Not Detected	0	Target Not Detected	0	Target Not Detected	0	Not Detected	0
LLV-A-01050	Wakiso	1	1c = AZT-3TC-NVP		1	1	Target Not Detected	1	1	Target Not Detected	0	< 50.00 Copies / mL	0	Target Not Detected	0	Target Not Detected	0
LLV-A-01051	Wakiso	1	1f = TDF-3TC-EFV		1	1	Target Not Detected	1	1	Target Not Detected	0	Target Not Detected	0	< 40 Copies / mL	0	Not Detected	0
LLV-A-01052	Wakiso	1	1f = TDF-3TC-EFV		1	1	Target Not Detected	1	1	Target Not Detected	0	Target Not Detected	0	Target Not Detected	0	Target Not Detected	0
LLV-A-01053	Wakiso	1	1f = TDF-3TC-EFV		1	1	Target Not Detected	1	1	Target Not Detected	0	Target Not Detected	0	Target Not Detected	0	75 Copies / mL	0
LLV-A-01054	Wakiso	1	2b = TDF-3TC-LPV/r		2	1	Target Not Detected	1	1	63 Copies / mL	0	< 50.00 Copies / mL	0	Target Not Detected	0	Not Detected	0
LLV-A-01055	Wakiso	1	1f = TDF-3TC-EFV		1	1	Target Not Detected	1	1	Target Not Detected	0	Target Not Detected	0	Target Not Detected	0	Target Not Detected	0
LLV-A-01056	Wakiso	1	2b = TDF-3TC-LPV/r		2	1	186	2	2	60 Copies / mL	0	Target Not Detected	0	< 50.00 Copies / mL	0	Target Not Detected	0
LLV-A-01057	Wakiso	1	1c = AZT-3TC-NVP		1	1	Target Not Detected	1	1	< 20 Copies / mL	0	< 50.00 Copies / mL	0	Target Not Detected	0	Target Not Detected	0
LLV-A-01058	Wakiso	1	Left Blank		4	1	60	2	2	108,000 Copies / mL	1	< 50.00 Copies / mL	0	Not detected	0	< 50.00 Copies / mL	0
LLV-A-01059	Wakiso	1	1c = AZT-3TC-NVP		1	1	Target Not Detected	1	1	Target Not Detected	0	Target Not Detected	0	Target Not Detected	0	Target Not Detected	0
LLV-A-01060	Wakiso	1	1c = AZT-3TC-NVP		1	1	Target Not Detected	1	1	Target Not Detected	0	Target Not Detected	0	Target Not Detected	0	< 30 Copies / mL	0
LLV-A-01061	Wakiso	1	1i = ABC-3TC-EFV		1	1	< 20	1	1	Target Not Detected	0	Target Not Detected	0	Target Not Detected	0	Target Not Detected	0
LLV-A-01062	Wakiso	1	1f = TDF-3TC-EFV		1	1	Target Not Detected	1	1	Target Not Detected	0	Target Not Detected	0	54 Copies / mL	0	Target Not Detected	0
LLV-A-01063	Wakiso	1	1c = AZT-3TC-NVP		1	1	Target Not Detected	1	1	< 20 Copies / mL	0	Not detected	0	< 30 Copies / mL	0	< 40 Copies / mL	0
LLV-A-01064	Wakiso	1	1f = TDF-3TC-EFV		1	1	< 20	1	1	170 Copies / mL	0	< 50.00 Copies / mL	0	< 50.00 Copies / mL	0	Target Not Detected	0
LLV-A-01065	Wakiso	1	4f = ABC-3TC-EFV		1	1	< 20	1	1	Target Not Detected	0	Target Not Detected	0	Target Not Detected	0	Target Not Detected	0
LLV-A-01066	Wakiso	1	1c = AZT-3TC-NVP		1	1	Target Not Detected	1	1	Target Not Detected	0	Target Not Detected	0	Target Not Detected	0	Not Detected	0
LLV-A-01067	Wakiso	1	1f = TDF-3TC-EFV		1	1	Target Not Detected	1	1	64 Copies / mL	0	Target Not Detected	0	Target Not Detected	0	Target Not Detected	0
LLV-A-01068	Wakiso	1	1f = TDF-3TC-EFV		1	1	Target Not Detected	1	1	63 Copies / mL	0	Target Not Detected	0	< 50.00 Copies / mL	0	< 50.00 Copies / mL	0
LLV-A-01069	Wakiso	1	1f = TDF-3TC-EFV		1	1	78	2	2	< 50 Copies / mL	0	Target Not Detected	0	Target Not Detected	0	Target Not Detected	0
LLV-A-01070	Wakiso	1	1c = AZT-3TC-NVP		1	1	Target Not Detected	1	1	Target Not Detected	0	Target Not Detected	0	Target Not Detected	0	< 30 Copies / mL	0
LLV-A-01071	Wakiso	1	1f = TDF-3TC-EFV		1	1	Target Not Detected	1	1	Target Not Detected	0	Target Not Detected	0	Target Not Detected	0	Target Not Detected	0
LLV-A-01072	Wakiso	1	4f = ABC-3TC-EFV		1	1	Target Not Detected	1	1	Target Not Detected	0	92 Copies / mL	0	Target Not Detected	0	Target Not Detected	0
LLV-A-01073	Wakiso	1	1c = AZT-3TC-NVP		1	1	Not detected	1	1	Target Not Detected	0	Target Not Detected	0	Target Not Detected	0	62 Copies / mL	0
LLV-A-01074	Wakiso	1	2b = TDF-3TC-LPV/r		2	1	< 20	1	1	< 20 Copies / mL	0	Target Not Detected	0	< 50.00 Copies / mL	0	42 Copies / mL	0
LLV-A-01075	Wakiso	1	2b = TDF-3TC-LPV/r		2	4	Target Not Detected	1	1	Target Not Detected	0	Target Not Detected	0	Target Not Detected	0	Target Not Detected	0
LLV-A-01076	Wakiso	1	1c = AZT-3TC-NVP		1	1	Target Not Detected	1	1	70 Copies / mL	0	Target Not Detected	0	< 30 Copies / mL	0	1,033 Copies / mL	1
LLV-A-01077	Wakiso	1	Other Regimen		3	1	Target Not Detected	1	1	Target Not Detected	0	Not detected	0	Target Not Detected	0	Target Not Detected	0
LLV-A-01078	Wakiso	1	1c = AZT-3TC-NVP		1	1	Target Not Detected	1	1	Target Not Detected	0	Target Not Detected	0	56 Copies / mL	0	Target Not Detected	0
LLV-A-01079	Wakiso	1	1f = TDF-3TC-EFV		1	1	Target Not Detected	1	1	Target Not Detected	0	Target Not Detected	0	Target Not Detected	0	Target Not Detected	0
LLV-A-01080	Wakiso	1	1c = AZT-3TC-NVP		1	1	Target Not Detected	1	1	2,490 Copies / mL	1	Target Not Detected	0	Target Not Detected	0	Target Not Detected	0
LLV-A-01081	Wakiso	1	1f = TDF-3TC-EFV		1	1	Target Not Detected	1	1	Target Not Detected	0	Target Not Detected	0	Target Not Detected	0	Not Detected	0
LLV-A-01082	Wakiso	1	5k = ABC-3TC-ATV/r		2	1	Target Not Detected	1	1	Target Not Detected	0	276 Copies / mL	0	Target Not Detected	0	Not Detected	0
LLV-A-01083	Wakiso	1	1f = TDF-3TC-EFV		1	4	Target Not Detected	1	1	Target Not Detected	0	Target Not Detected	0	Target Not Detected	0	Target Not Detected	0
LLV-A-01084	Wakiso	1	Other Regimen		3	1	Not detected	1	1	Target Not Detected	0	Target Not Detected	0	62 Copies / mL	0	Target Not Detected	0
LLV-A-01085	Wakiso	1	1c = AZT-3TC-NVP		1	1	< 20	1	1	Target Not Detected	0	Target Not Detected	0	Not Detected	0	Target Not Detected	0
LLV-A-01086	Wakiso	1	1c = AZT-3TC-NVP		1	1	Target Not Detected	1	1	Target Not Detected	0	< 50.00 Copies / mL	0	Target Not Detected	0	Target Not Detected	0
LLV-A-01087	Wakiso	1	1c = AZT-3TC-NVP		1	1	< 20	1	1	< 50 Copies / mL	0	Target Not Detected	0	Target Not Detected	0	Target Not Detected	0
LLV-A-01088	Wakiso	1	1f = TDF-3TC-EFV		1	1	Target Not Detected	1	1	Not detected	0	Target Not Detected	0	Not detected	0	Not Detected	0
LLV-A-01089	Wakiso	1	2e = AZT-3TC-LPV/r		2	1	Target Not Detected	1	1	Target Not Detected	0	< 50.00 Copies / mL	0	202 Copies / mL	0	Target Not Detected	0
LLV-A-01090	Kabale	1	1f = TDF-3TC-EFV		1	1	Target Not Detected	1	1	Not detected	0	< 50.00 Copies / mL	0	< 50.00 Copies / mL	0	Target Not Detected	0
LLV-A-01091	Kabale	1	1d = AZT-3TC-EFV		1	1	88	2	2	2,170 Copies / mL	1	Target Not Detected	0	Target Not Detected	0	Target Not Detected	0
LLV-A-01092	Kabale	1	1f = TDF-3TC-EFV		1	1	Target Not Detected	1	1	Target Not Detected	0	Target Not Detected	0	Target Not Detected	0	Target Not Detected	0
LLV-A-01093	Kabale	1	1f = TDF-3TC-EFV		1	1	Target Not Detected	1	1	Not detected	0	Target Not Detected	0	Target Not Detected	0	Target Not Detected	0
LLV-A-01094	Kabale	1	1c = AZT-3TC-NVP		1	1	Target Not Detected	1	1	Not detected	0	Target Not Detected	0	Target Not Detected	0	16,700 Copies / mL	1
LLV-A-01095	Kabale	1	1f = TDF-3TC-EFV		1	1	Target Not Detected	1	1	Not detected	0	Target Not Detected	0	Target Not Detected	0	< 50.00 Copies / mL	0
LLV-A-01096	Kabale	1	4f = ABC-3TC-EFV		1	1	< 20	1	1	Not detected	0	63 Copies / mL	0	Target Not Detected	0	Target Not Detected	0
LLV-A-01097	Kabale	1	1c = AZT-3TC-NVP		1	1	Target Not Detected	1	1	1,426 Copies / mL	1	Target Not Detected	0	Target Not Detected	0	< 50.00 Copies / mL	0
LLV-A-01098	Kabale	1	1f = TDF-3TC-EFV		1	1	Target Not Detected	1	1	Not detected	0	Target Not Detected	0	71 Copies / mL	0	< 50.00 Copies / mL	0
LLV-A-01099	Kabale	1	Left Blank		4	1	Target Not Detected	1	1	Not detected	0	Target Not Detected	0	507 Copies / mL	0	< 50.00 Copies / mL	0
LLV-A-01100	Kabale	1	1f = TDF-3TC-EFV		1	1	Target Not Detected	1	1	Target Not Detected	0	Target Not Detected	0	Target Not Detected	0	Target Not Detected	0
LLV-A-01101	Kabale	1	1f = TDF-3TC-EFV		1	1	< 20	1	1	Not detected	0	Target Not Detected	0	< 50.00 Copies / mL	0	Target Not Detected	0
LLV-A-01102	Kabale	1	4f = ABC-3TC-EFV		1	1	312	3	2	Target Not Detected	0	Target Not Detected	0	Target Not Detected	0	Target Not Detected	0
LLV-A-01103	Kabale	1	1d = AZT-3TC-EFV		1	1	Target Not Detected	1	1	Not detected	0	Target Not Detected	0	150 Copies / mL	0	Target Not Detected	0
LLV-A-01104	Kabale	1	1d = AZT-3TC-EFV		1	1	122	2	2	Not detected	0	< 50.00 Copies / mL	0	Not detected	0	Target Not Detected	0
LLV-A-01105	Kabale	1	1f = TDF-3TC-EFV		1	1	< 20	1	1	Not detected	0	Target Not Detected	0	Not detected	0	Target Not Detected	0
LLV-A-01106	Kabale	1	1f = TDF-3TC-EFV		1	1	Target Not Detected	1	1	Not detected	0	Target Not Detected	0	Target Not Detected	0	Target Not Detected	0
LLV-A-01107	Kabale	1	1f = TDF-3TC-EFV		1	1	Target Not Detected	1	1	Target Not Detected	0	Target Not Detected	0	Target Not Detected	0	Not Detected	0
LLV-A-01108	Kabale	1	Left Blank		4	1	Target Not Detected	1	1	Not detected	0	Target Not Detected	0	< 50.00 Copies / mL	0	Target Not Detected	0
LLV-A-01109	Kabale	1	1f = TDF-3TC-EFV		1	1	< 20	1	1	58 Copies / mL	0	< 50.00 Copies / mL	0	170 Copies / mL	0	102 Copies / mL	0
LLV-A-01110	Kabale	1	1f = TDF-3TC-EFV		1	1	< 20	1	1	Target Not Detected	0	Target Not Detected	0	Not Detected	0	< 50.00 Copies / mL	0
LLV-A-01111	Kabale	1	1f = TDF-3TC-EFV		1	1	< 20	1	1	Target Not Detected	0	< 50.00 Copies / mL	0	< 50.00 Copies / mL	0	Target Not Detected	0
LLV-A-01112	Kabale	1	1e = TDF-3TC-NVP		1	1	Target Not Detected	1	1	Not detected	0	Target Not Detected	0	Not Detected	0	Target Not Detected	0
LLV-A-01113	Kabale	1	1f = TDF-3TC-EFV		1	1	272	3	2	Target Not Detected	0	Target Not Detected	0	Not detected	0	Target Not Detected	0
LLV-A-01114	Kampala	1	1f = TDF-3TC-EFV		1	1	Target Not Detected	1	1	140 Copies / mL	0	Target Not Detected	0	Target Not Detected	0	Target Not Detected	0
LLV-A-01115	Kampala	1	1c = AZT-3TC-NVP		1	1	Target Not Detected	1	1	Target Not Detected	0	Target Not Detected	0	Target Not Detected	0	< 50.00 Copies / mL	0
LLV-A-01116	Kampala	1	1c = AZT-3TC-NVP		1	1	Target Not Detected	1	1	Target Not Detected	0	Target Not Detected	0	Target Not Detected	0	Target Not Detected	0
LLV-A-01117	Kampala	1	1f = TDF-3TC-EFV		1	1	< 20	1	1	Not detected	0	Target Not Detected	0	Target Not Detected	0	Target Not Detected	0
LLV-A-01118	Kampala	1	1f = TDF-3TC-EFV		1	1	Target Not Detected	1	1	89 Copies / mL	0	Target Not Detected	0	Target Not Detected	0	Target Not Detected	0
LLV-A-01119	Kampala	1	1c = AZT-3TC-NVP		1	1	21	1	1	Target Not Detected	0	Target Not Detected	0	Target Not Detected	0	Target Not Detected	0
LLV-A-01120	Kampala	1	1c = AZT-3TC-NVP		1	1	Target Not Detected	1	1	Target Not Detected	0	Target Not Detected	0	Target Not Detected	0	Target Not Detected	0
LLV-A-01121	Kampala	1	1f = TDF-3TC-EFV		1	1	Target Not Detected	1	1	Target Not Detected	0	< 50.00 Copies / mL	0	Target Not Detected	0	< 30 Copies / mL	0
LLV-A-01122	Kampala	1	1c = AZT-3TC-NVP		1	1	Not detected	1	1	Not detected	0	77 Copies / mL	0	59 Copies / mL	0	50 Copies / mL	0
LLV-A-01123	Kampala	1	1f = TDF-3TC-EFV		1	1	Target Not Detected	1	1	Target Not Detected	0	Target Not Detected	0	Target Not Detected	0	Target Not Detected	0
LLV-A-01124	Kampala	1	1f = TDF-3TC-EFV		1	1	< 20	1	1	Target Not Detected	0	Target Not Detected	0	Target Not Detected	0	Not Detected	0
LLV-A-01125	Kampala	1	1f = TDF-3TC-EFV		1	1	Target Not Detected	1	1	< 20 Copies / mL	0	Target Not Detected	0	Not Detected	0	Not Detected	0
LLV-A-01126	Kampala	1	1f = TDF-3TC-EFV		1	1	Target Not Detected	1	1	Target Not Detected	0	Target Not Detected	0	Target Not Detected	0	Target Not Detected	0
LLV-A-01127	Kampala	1	1d = AZT-3TC-EFV		1	1	Target Not Detected	1	1	Target Not Detected	0	Target Not Detected	0	Target Not Detected	0	Target Not Detected	0
LLV-A-01128	Kampala	1	Left Blank		4	1	Target Not Detected	1	1	Target Not Detected	0	Target Not Detected	0	Target Not Detected	0	Target Not Detected	0
LLV-A-01129	Kampala	1	2e = AZT-3TC-LPV/r		2	1	Not detected	1	1	Not detected	0	< 50.00 Copies / mL	0	296 Copies / mL	0	Not Detected	0
LLV-A-01130	Kampala	1	Left Blank		4	1	< 20	1	1	Target Not Detected	0	Target Not Detected	0	Not detected	0	Target Not Detected	0
LLV-A-01131	Kampala	1	1c = AZT-3TC-NVP		1	1	Target Not Detected	1	1	Target Not Detected	0	Target Not Detected	0	Target Not Detected	0	Target Not Detected	0
LLV-A-01132	Kampala	1	1c = AZT-3TC-NVP		1	1	62	2	2	300 Copies / mL	0	Target Not Detected	0	52 Copies / mL	0	< 50.00 Copies / mL	0
LLV-A-01133	Kampala	1	1f = TDF-3TC-EFV		1	1	Target Not Detected	1	1	Target Not Detected	0	Target Not Detected	0	76 Copies / mL	0	< 30 Copies / mL	0
LLV-A-01134	Kampala	1	1j = ABC-3TC-NVP		1	2	Target Not Detected	1	1	Target Not Detected	0	Target Not Detected	0	Target Not Detected	0	Target Not Detected	0
LLV-A-01135	Kampala	1	2b = TDF-3TC-LPV/r		2	1	< 20	1	1	Target Not Detected	0	Target Not Detected	0	< 50.00 Copies / mL	0	Target Not Detected	0
LLV-A-01136	Kampala	1	Other Regimen		3	1	Target Not Detected	1	1	< 50 Copies / mL	0	110 Copies / mL	0	Target Not Detected	0	Target Not Detected	0
LLV-A-01137	Kampala	1	1j = ABC-3TC-NVP		1	1	Target Not Detected	1	1	Target Not Detected	0	Target Not Detected	0	Target Not Detected	0	Not Detected	0
LLV-A-01138	Kampala	1	1d = AZT-3TC-EFV		1	1	Target Not Detected	1	1	Target Not Detected	0	Target Not Detected	0	Target Not Detected	0	Target Not Detected	0
LLV-A-01139	Kampala	1	1d = AZT-3TC-EFV		1	1	Target Not Detected	1	1	Not detected	0	Target Not Detected	0	Target Not Detected	0	< 50.00 Copies / mL	0
LLV-A-01140	Kampala	1	1c = AZT-3TC-NVP		1	1	< 20	1	1	315 Copies / mL	0	Target Not Detected	0	Target Not Detected	0	Not Detected	0
LLV-A-01141	Kampala	1	1d = AZT-3TC-EFV		1	1	Target Not Detected	1	1	Target Not Detected	0	Target Not Detected	0	Not detected	0	Target Not Detected	0
LLV-A-01142	Kampala	1	1c = AZT-3TC-NVP		1	1	Target Not Detected	1	1	Target Not Detected	0	Target Not Detected	0	Target Not Detected	0	Not Detected	0
LLV-A-01143	Kampala	1	1d = AZT-3TC-EFV		1	1	Target Not Detected	1	1	Target Not Detected	0	Target Not Detected	0	Target Not Detected	0	Target Not Detected	0
LLV-A-01144	Kampala	1	1c = AZT-3TC-NVP		1	1	Target Not Detected	1	1	Target Not Detected	0	Target Not Detected	0	< 50.00 Copies / mL	0	Target Not Detected	0
LLV-A-01145	Kampala	1	1c = AZT-3TC-NVP		1	1	Target Not Detected	1	1	Target Not Detected	0	Target Not Detected	0	Not detected	0	Target Not Detected	0
LLV-A-01146	Kampala	1	1d = AZT-3TC-EFV		1	1	70	2	2	5,530 Copies / mL	1	159 Copies / mL	0	Target Not Detected	0	Target Not Detected	0
LLV-A-01147	Kampala	1	1c = AZT-3TC-NVP		1	1	Target Not Detected	1	1	Target Not Detected	0	Target Not Detected	0	Target Not Detected	0	Target Not Detected	0
LLV-A-01148	Kampala	1	1c = AZT-3TC-NVP		1	1	< 20	1	1	Target Not Detected	0	Target Not Detected	0	Target Not Detected	0	Target Not Detected	0
LLV-A-01149	Kampala	1	1c = AZT-3TC-NVP		1	2	Target Not Detected	1	1	Target Not Detected	0	< 50.00 Copies / mL	0	Target Not Detected	0	Target Not Detected	0
LLV-A-01150	Kampala	1	2b = TDF-3TC-LPV/r		2	1	186	2	2	< 20 Copies / mL	0	206 Copies / mL	0	373 Copies / mL	0	< 50.00 Copies / mL	0
LLV-A-01151	Kampala	1	1c = AZT-3TC-NVP		1	1	Target Not Detected	1	1	Target Not Detected	0	Target Not Detected	0	Target Not Detected	0	Target Not Detected	0
LLV-A-01152	Kampala	1	1f = TDF-3TC-EFV		1	1	Target Not Detected	1	1	Target Not Detected	0	Target Not Detected	0	Target Not Detected	0	Not detected	0
LLV-A-01153	Kampala	1	1d = AZT-3TC-EFV		1	1	Target Not Detected	1	1	Target Not Detected	0	Target Not Detected	0	< 50.00 Copies / mL	0	Target Not Detected	0
LLV-A-01154	Kampala	1	1f = TDF-3TC-EFV		1	1	68	2	2	< 50 Copies / mL	0	< 50.00 Copies / mL	0	Target Not Detected	0	< 30 Copies / mL	0
LLV-A-01155	Kampala	1	2b = TDF-3TC-LPV/r		2	1	Target Not Detected	1	1	< 20 Copies / mL	0	Target Not Detected	0	87 Copies / mL	0	< 50.00 Copies / mL	0
LLV-A-01156	Kampala	1	1c = AZT-3TC-NVP		1	1	Target Not Detected	1	1	Target Not Detected	0	< 50.00 Copies / mL	0	Target Not Detected	0	Target Not Detected	0
LLV-A-01157	Kampala	1	1f = TDF-3TC-EFV		1	1	Target Not Detected	1	1	Target Not Detected	0	Target Not Detected	0	Target Not Detected	0	62 Copies / mL	0
LLV-A-01158	Kampala	1	1d = AZT-3TC-EFV		1	1	Target Not Detected	1	1	Target Not Detected	0	Target Not Detected	0	Target Not Detected	0	Target Not Detected	0
LLV-A-01159	Kampala	1	1d = AZT-3TC-EFV		1	1	Target Not Detected	1	1	Target Not Detected	0	Target Not Detected	0	Target Not Detected	0	Target Not Detected	0
LLV-A-01160	Kampala	1	1d = AZT-3TC-EFV		1	1	Target Not Detected	1	1	52 Copies / mL	0	Target Not Detected	0	Not Detected	0	Not Detected	0
LLV-A-01161	Kampala	1	1d = AZT-3TC-EFV		1	1	Target Not Detected	1	1	< 50 Copies / mL	0	Target Not Detected	0	Target Not Detected	0	< 50.00 Copies / mL	0
LLV-A-01162	Kampala	1	1e = TDF-3TC-NVP		1	1	< 20	1	1	Target Not Detected	0	59 Copies / mL	0	Not detected	0	Target Not Detected	0
LLV-A-01163	Kampala	1	1c = AZT-3TC-NVP		1	1	Target Not Detected	1	1	Target Not Detected	0	< 50.00 Copies / mL	0	Target Not Detected	0	Not detected	0
LLV-A-01164	Kampala	1	1f = TDF-3TC-EFV		1	1	Target Not Detected	1	1	Not detected	0	Target Not Detected	0	Target Not Detected	0	Target Not Detected	0
LLV-A-01165	Kampala	1	1c = AZT-3TC-NVP		1	1	Target Not Detected	1	1	< 20 Copies / mL	0	Target Not Detected	0	Target Not Detected	0	Target Not Detected	0
LLV-A-01166	Kampala	1	Other Regimen		3	1	Target Not Detected	1	1	Target Not Detected	0	Target Not Detected	0	< 50.00 Copies / mL	0	Target Not Detected	0
LLV-A-01167	Kampala	1	1e = TDF-3TC-NVP		1	1	Target Not Detected	1	1	Target Not Detected	0	< 50.00 Copies / mL	0	Target Not Detected	0	Not detected	0
LLV-A-01168	Kampala	1	1c = AZT-3TC-NVP		1	1	Target Not Detected	1	1	31 Copies / mL	0	Target Not Detected	0	Target Not Detected	0	< 50.00 Copies / mL	0
LLV-A-01169	Kampala	1	1c = AZT-3TC-NVP		1	1	Target Not Detected	1	1	Target Not Detected	0	Target Not Detected	0	Target Not Detected	0	Target Not Detected	0
LLV-A-01170	Kampala	1	2b = TDF-3TC-LPV/r		2	1	Target Not Detected	1	1	Target Not Detected	0	< 50.00 Copies / mL	0	Target Not Detected	0	Target Not Detected	0
LLV-A-01171	Kampala	1	1h = TDF-FTC-EFV		1	1	Target Not Detected	1	1	Target Not Detected	0	Target Not Detected	0	Target Not Detected	0	Target Not Detected	0
LLV-A-01172	Kampala	1	1f = TDF-3TC-EFV		1	1	Target Not Detected	1	1	Not detected	0	Target Not Detected	0	< 20 Copies / mL	0	Not detected	0
LLV-A-01173	Kampala	1	1d = AZT-3TC-EFV		1	1	Not detected	1	1	51 Copies / mL	0	Target Not Detected	0	Not detected	0	Target Not Detected	0
LLV-A-01174	Kampala	1	1d = AZT-3TC-EFV		1	1	Not detected	1	1	Target Not Detected	0	Target Not Detected	0	Target Not Detected	0	Not Detected	0
LLV-A-01175	Kampala	1	1f = TDF-3TC-EFV		1	1	< 20	1	1	486 Copies / mL	0	358 Copies / mL	0	60 Copies / mL	0	1,710 Copies / mL	1
LLV-A-01176	Kampala	1	2b = TDF-3TC-LPV/r		2	1	Target Not Detected	1	1	Target Not Detected	0	< 50.00 Copies / mL	0	Target Not Detected	0	Target Not Detected	0
LLV-A-01177	Kampala	1	5g = AZT-ABC-LPV/r		2	1	Target Not Detected	1	1	< 75 Copies / mL	0	Target Not Detected	0	Target Not Detected	0	Not detected	0
LLV-A-01178	Kampala	1	1f = TDF-3TC-EFV		1	1	Target Not Detected	1	1	Target Not Detected	0	Target Not Detected	0	Target Not Detected	0	Target Not Detected	0
LLV-A-01179	Kampala	1	1c = AZT-3TC-NVP		1	1	Target Not Detected	1	1	Target Not Detected	0	Target Not Detected	0	Target Not Detected	0	Target Not Detected	0
LLV-A-01180	Kampala	1	2b = TDF-3TC-LPV/r		2	1	60	2	2	166,000 Copies / mL	1	56,100 Copies / mL	1	474 Copies / mL	0	196 Copies / mL	0
LLV-A-01181	Kampala	1	1c = AZT-3TC-NVP		1	1	Not detected	1	1	Target Not Detected	0	< 50.00 Copies / mL	0	Target Not Detected	0	Target Not Detected	0
LLV-A-01182	Kampala	1	1f = TDF-3TC-EFV		1	1	80	2	2	< 20 Copies / mL	0	< 50.00 Copies / mL	0	< 50.00 Copies / mL	0	Target Not Detected	0
LLV-A-01183	Kampala	1	1f = TDF-3TC-EFV		1	1	Target Not Detected	1	1	Target Not Detected	0	Target Not Detected	0	Target Not Detected	0	Target Not Detected	0
LLV-A-01184	Kampala	1	1d = AZT-3TC-EFV		1	1	Target Not Detected	1	1	Target Not Detected	0	Target Not Detected	0	Target Not Detected	0	Target Not Detected	0
LLV-A-01185	Kampala	1	1d = AZT-3TC-EFV		1	1	< 20	1	1	Not detected	0	< 50.00 Copies / mL	0	191 Copies / mL	0	< 50.00 Copies / mL	0
LLV-A-01186	Kampala	1	2b = TDF-3TC-LPV/r		2	4	Target Not Detected	1	1	Not detected	0	Not detected	0	Target Not Detected	0	Target Not Detected	0
LLV-A-01187	Kampala	1	1d = AZT-3TC-EFV		1	1	Target Not Detected	1	1	Target Not Detected	0	Target Not Detected	0	< 50.00 Copies / mL	0	< 30 Copies / mL	0
LLV-A-01188	Kampala	1	1d = AZT-3TC-EFV		1	1	Target Not Detected	1	1	90 Copies / mL	0	Target Not Detected	0	< 50.00 Copies / mL	0	< 30 Copies / mL	0
LLV-A-01189	Kampala	1	1e = TDF-3TC-NVP		1	1	Target Not Detected	1	1	83 Copies / mL	0	Target Not Detected	0	2,300 Copies / mL	1	Target Not Detected	0
LLV-A-01190	Kampala	1	1d = AZT-3TC-EFV		1	1	Target Not Detected	1	1	Not detected	0	Target Not Detected	0	Target Not Detected	0	< 30 Copies / mL	0
LLV-A-01191	Kampala	1	1j = ABC-3TC-NVP		1	1	Target Not Detected	1	1	Target Not Detected	0	Target Not Detected	0	Target Not Detected	0	< 30 Copies / mL	0
LLV-A-01192	Kampala	1	1d = AZT-3TC-EFV		1	1	Target Not Detected	1	1	Target Not Detected	0	Target Not Detected	0	2,740 Copies / mL	1	91 Copies / mL	0
LLV-A-01193	Kampala	1	1d = AZT-3TC-EFV		1	1	< 20	1	1	< 20 Copies / mL	0	< 50.00 Copies / mL	0	Target Not Detected	0	< 30 Copies / mL	0
LLV-A-01194	Kampala	1	1i = ABC-3TC-EFV		1	1	Target Not Detected	1	1	Target Not Detected	0	< 50.00 Copies / mL	0	Target Not Detected	0	Target Not Detected	0
LLV-A-01195	Kampala	1	1c = AZT-3TC-NVP		1	1	Target Not Detected	1	1	51 Copies / mL	0	Target Not Detected	0	Target Not Detected	0	171 Copies / mL	0
LLV-A-01196	Kampala	1	1c = AZT-3TC-NVP		1	1	< 20	1	1	4,987 Copies / mL	1	323,000 Copies / mL	1	< 50.00 Copies / mL	0	< 50.00 Copies / mL	0
LLV-A-01197	Kampala	1	2g = TDF-3TC-ATV/r		2	1	Target Not Detected	1	1	Target Not Detected	0	Not detected	0	< 30 Copies / mL	0	Not detected	0
LLV-A-01198	Kampala	1	1f = TDF-3TC-EFV		1	1	Target Not Detected	1	1	Target Not Detected	0	Target Not Detected	0	Target Not Detected	0	Target Not Detected	0
LLV-A-01199	Kampala	1	1e = TDF-3TC-NVP		1	1	Target Not Detected	1	1	Target Not Detected	0	87 Copies / mL	0	Target Not Detected	0	< 50.00 Copies / mL	0
LLV-A-01200	Kampala	1	1c = AZT-3TC-NVP		1	1	Target Not Detected	1	1	Target Not Detected	0	Target Not Detected	0	Target Not Detected	0	Target Not Detected	0
LLV-A-01201	Kampala	1	1e = TDF-3TC-NVP		1	1	68	2	2	Target Not Detected	0	Target Not Detected	0	Target Not Detected	0	Not Detected	0
LLV-A-01202	Kampala	1	Left Blank		4	1	Target Not Detected	1	1	Target Not Detected	0	Target Not Detected	0	Target Not Detected	0	Target Not Detected	0
LLV-A-01203	Kampala	1	1f = TDF-3TC-EFV		1	4	Target Not Detected	1	1	Target Not Detected	0	Target Not Detected	0	Target Not Detected	0	Target Not Detected	0
LLV-A-01204	Kampala	1	Other Regimen		3	1	384	3	2	3,890 Copies / mL	1	667 Copies / mL	0	62 Copies / mL	0	909 Copies / mL	0
LLV-A-01205	Kampala	1	1j = ABC-3TC-NVP		1	1	Target Not Detected	1	1	Target Not Detected	0	Target Not Detected	0	Not detected	0	< 50.00 Copies / mL	0
LLV-A-01206	Kampala	1	1c = AZT-3TC-NVP		1	1	Target Not Detected	1	1	Not detected	0	Target Not Detected	0	Target Not Detected	0	Target Not Detected	0
LLV-A-01207	Kampala	1	1d = AZT-3TC-EFV		1	1	Target Not Detected	1	1	Target Not Detected	0	Target Not Detected	0	Target Not Detected	0	Target Not Detected	0
LLV-A-01208	Kampala	1	1f = TDF-3TC-EFV		1	1	< 20	1	1	Target Not Detected	0	Target Not Detected	0	Target Not Detected	0	Target Not Detected	0
LLV-A-01209	Kampala	1	1j = ABC-3TC-NVP		1	1	Target Not Detected	1	1	Target Not Detected	0	Target Not Detected	0	Target Not Detected	0	< 40 Copies / mL	0
LLV-A-01210	Kampala	1	1f = TDF-3TC-EFV		1	1	Target Not Detected	1	1	Target Not Detected	0	< 20 Copies / mL	0	Target Not Detected	0	Target Not Detected	0
LLV-A-01211	Kampala	1	1f = TDF-3TC-EFV		1	1	74	2	2	102,000 Copies / mL	1	38,700 Copies / mL	1	Target Not Detected	0	< 30 Copies / mL	0
LLV-A-01212	Kampala	1	1f = TDF-3TC-EFV		1	1	Target Not Detected	1	1	< 20 Copies / mL	0	Target Not Detected	0	Not detected	0	< 50.00 Copies / mL	0
LLV-A-01213	Kampala	1	1j = ABC-3TC-NVP		1	1	Target Not Detected	1	1	Target Not Detected	0	Target Not Detected	0	Target Not Detected	0	Not Detected	0
LLV-A-01214	Kampala	1	1c = AZT-3TC-NVP		1	1	< 20	1	1	Target Not Detected	0	Target Not Detected	0	< 30 Copies / mL	0	Not Detected	0
LLV-A-01215	Kampala	1	1f = TDF-3TC-EFV		1	1	Target Not Detected	1	1	Target Not Detected	0	Target Not Detected	0	Target Not Detected	0	Target Not Detected	0
LLV-A-01216	Kampala	1	1f = TDF-3TC-EFV		1	1	Target Not Detected	1	1	Target Not Detected	0	Target Not Detected	0	Target Not Detected	0	Target Not Detected	0
LLV-A-01217	Kampala	1	1f = TDF-3TC-EFV		1	1	Not detected	1	1	Target Not Detected	0	Target Not Detected	0	Not Detected	0	Target Not Detected	0
LLV-A-01218	Kampala	1	1c = AZT-3TC-NVP		1	1	Target Not Detected	1	1	Target Not Detected	0	Target Not Detected	0	Target Not Detected	0	Target Not Detected	0
LLV-A-01219	Kampala	1	1j = ABC-3TC-NVP		1	1	Target Not Detected	1	1	Target Not Detected	0	Target Not Detected	0	Target Not Detected	0	Target Not Detected	0
LLV-A-01220	Kampala	1	1f = TDF-3TC-EFV		1	1	< 20	1	1	Target Not Detected	0	361 Copies / mL	0	Target Not Detected	0	Not Detected	0
LLV-A-01221	Kampala	1	1f = TDF-3TC-EFV		1	1	< 20	1	1	< 20 Copies / mL	0	108 Copies / mL	0	67 Copies / mL	0	58 Copies / mL	0
LLV-A-01222	Kampala	1	1f = TDF-3TC-EFV		1	1	Target Not Detected	1	1	56 Copies / mL	0	Target Not Detected	0	< 50.00 Copies / mL	0	254 Copies / mL	0
LLV-A-01223	Kampala	1	1f = TDF-3TC-EFV		1	1	Target Not Detected	1	1	Target Not Detected	0	Target Not Detected	0	307 Copies / mL	0	59 Copies / mL	0
LLV-A-01224	Kampala	1	1f = TDF-3TC-EFV		1	1	< 20	1	1	Target Not Detected	0	< 50.00 Copies / mL	0	Not Detected	0	Target Not Detected	0
LLV-A-01225	Kampala	1	Left Blank		4	1	< 20	1	1	53 Copies / mL	0	Target Not Detected	0	Target Not Detected	0	Target Not Detected	0
LLV-A-01226	Kampala	1	1j = ABC-3TC-NVP		1	1	Not detected	1	1	Target Not Detected	0	Target Not Detected	0	Target Not Detected	0	Target Not Detected	0
LLV-A-01227	Kampala	1	Left Blank		4	1	Target Not Detected	1	1	Target Not Detected	0	Target Not Detected	0	Target Not Detected	0	Target Not Detected	0
LLV-A-01228	Kampala	1	2g = TDF-3TC-ATV/r		2	1	Target Not Detected	1	1	Target Not Detected	0	< 50.00 Copies / mL	0	Target Not Detected	0	Target Not Detected	0
LLV-A-01229	Kampala	1	2i = ABC-3TC-LPV/r		2	1	Target Not Detected	1	1	Target Not Detected	0	Target Not Detected	0	Target Not Detected	0	Target Not Detected	0
LLV-A-01230	Kampala	1	1c = AZT-3TC-NVP		1	1	Not detected	1	1	Not detected	0	134 Copies / mL	0	Target Not Detected	0	Target Not Detected	0
LLV-A-01231	Kampala	1	1c = AZT-3TC-NVP		1	1	Target Not Detected	1	1	< 50 Copies / mL	0	201 Copies / mL	0	Target Not Detected	0	< 30 Copies / mL	0
LLV-A-01232	Kampala	1	1c = AZT-3TC-NVP		1	4	Target Not Detected	1	1	62 Copies / mL	0	Target Not Detected	0	< 50.00 Copies / mL	0	Target Not Detected	0
LLV-A-01233	Kampala	1	1c = AZT-3TC-NVP		1	1	Target Not Detected	1	1	Target Not Detected	0	Target Not Detected	0	Target Not Detected	0	Target Not Detected	0
LLV-A-01234	Kampala	1	1d = AZT-3TC-EFV		1	1	Not detected	1	1	Not detected	0	60 Copies / mL	0	Not detected	0	Target Not Detected	0
LLV-A-01235	Kampala	1	2b = TDF-3TC-LPV/r		2	1	Target Not Detected	1	1	Target Not Detected	0	Target Not Detected	0	Target Not Detected	0	Target Not Detected	0
LLV-A-01236	Kampala	1	Other Regimen		3	1	Target Not Detected	1	1	Target Not Detected	0	Target Not Detected	0	Target Not Detected	0	Target Not Detected	0
LLV-A-01237	Kampala	1	1c = AZT-3TC-NVP		1	1	Target Not Detected	1	1	Target Not Detected	0	Target Not Detected	0	Target Not Detected	0	Target Not Detected	0
LLV-A-01238	Kampala	1	2g = TDF-3TC-ATV/r		2	1	Target Not Detected	1	1	Target Not Detected	0	Target Not Detected	0	Target Not Detected	0	Target Not Detected	0
LLV-A-01239	Kampala	1	1e = TDF-3TC-NVP		1	1	110	2	2	Target Not Detected	0	Target Not Detected	0	Target Not Detected	0	Target Not Detected	0
LLV-A-01240	Kampala	1	1c = AZT-3TC-NVP		1	1	Target Not Detected	1	1	Target Not Detected	0	Target Not Detected	0	< 50.00 Copies / mL	0	Target Not Detected	0
LLV-A-01241	Kampala	1	1d = AZT-3TC-EFV		1	1	Target Not Detected	1	1	Target Not Detected	0	Target Not Detected	0	Target Not Detected	0	Target Not Detected	0
LLV-A-01242	Kampala	1	2b = TDF-3TC-LPV/r		2	1	< 20	1	1	55 Copies / mL	0	< 50.00 Copies / mL	0	Target Not Detected	0	349,000 Copies / mL	1
LLV-A-01243	Kampala	1	2b = TDF-3TC-LPV/r		2	1	Target Not Detected	1	1	Target Not Detected	0	Target Not Detected	0	Not detected	0	Target Not Detected	0
LLV-A-01244	Kampala	1	1d = AZT-3TC-EFV		1	1	158	2	2	61 Copies / mL	0	Target Not Detected	0	53 Copies / mL	0	Not Detected	0
LLV-A-01245	Kampala	1	1c = AZT-3TC-NVP		1	1	Target Not Detected	1	1	Target Not Detected	0	Target Not Detected	0	Not detected	0	Target Not Detected	0
LLV-A-01246	Kampala	1	1d = AZT-3TC-EFV		1	1	Target Not Detected	1	1	Target Not Detected	0	Target Not Detected	0	Target Not Detected	0	Target Not Detected	0
LLV-A-01247	Kampala	1	1c = AZT-3TC-NVP		1	1	Target Not Detected	1	1	Target Not Detected	0	< 50.00 Copies / mL	0	< 50.00 Copies / mL	0	Target Not Detected	0
LLV-A-01248	Kampala	1	1c = AZT-3TC-NVP		1	1	Target Not Detected	1	1	Target Not Detected	0	Target Not Detected	0	Target Not Detected	0	Target Not Detected	0
LLV-A-01249	Kampala	1	1d = AZT-3TC-EFV		1	1	Target Not Detected	1	1	Not detected	0	Target Not Detected	0	Target Not Detected	0	Target Not Detected	0
LLV-A-01250	Kampala	1	1c = AZT-3TC-NVP		1	1	Target Not Detected	1	1	150,000 Copies / mL	1	25,000 Copies / mL	1	18,200 Copies / mL	1	Target Not Detected	0
LLV-A-01251	Kampala	1	1e = TDF-3TC-NVP		1	1	Target Not Detected	1	1	Target Not Detected	0	Target Not Detected	0	Target Not Detected	0	Target Not Detected	0
LLV-A-01252	Kampala	1	1e = TDF-3TC-NVP		1	1	360	3	2	Target Not Detected	0	Target Not Detected	0	< 50.00 Copies / mL	0	< 40 Copies / mL	0
LLV-A-01253	Kampala	1	1c = AZT-3TC-NVP		1	1	Target Not Detected	1	1	Target Not Detected	0	Target Not Detected	0	Target Not Detected	0	Target Not Detected	0
LLV-A-01254	Kampala	1	1f = TDF-3TC-EFV		1	1	Not detected	1	1	< 20 Copies / mL	0	Target Not Detected	0	Target Not Detected	0	Target Not Detected	0
LLV-A-01255	Kampala	1	2b = TDF-3TC-LPV/r		2	1	Target Not Detected	1	1	145 Copies / mL	0	118 Copies / mL	0	Not Detected	0	Target Not Detected	0
LLV-A-01256	Kampala	1	1d = AZT-3TC-EFV		1	1	Target Not Detected	1	1	Target Not Detected	0	Target Not Detected	0	Target Not Detected	0	Target Not Detected	0
LLV-A-01257	Kampala	1	1f = TDF-3TC-EFV		1	1	Target Not Detected	1	1	Target Not Detected	0	< 50.00 Copies / mL	0	Target Not Detected	0	Target Not Detected	0
LLV-A-01258	Kampala	1	1c = AZT-3TC-NVP		1	1	Target Not Detected	1	1	Not detected	0	< 50.00 Copies / mL	0	87 Copies / mL	0	Not Detected	0
LLV-A-01259	Kampala	1	1f = TDF-3TC-EFV		1	1	Target Not Detected	1	1	Target Not Detected	0	< 50.00 Copies / mL	0	< 30 Copies / mL	0	< 50.00 Copies / mL	0
LLV-A-01260	Kampala	1	1f = TDF-3TC-EFV		1	1	Target Not Detected	1	1	Target Not Detected	0	Target Not Detected	0	Target Not Detected	0	< 50.00 Copies / mL	0
LLV-A-01261	Kampala	1	1c = AZT-3TC-NVP		1	1	Target Not Detected	1	1	Target Not Detected	0	Target Not Detected	0	Not detected	0	Target Not Detected	0
LLV-A-01262	Kampala	1	1e = TDF-3TC-NVP		1	1	Target Not Detected	1	1	72 Copies / mL	0	Target Not Detected	0	Target Not Detected	0	< 30 Copies / mL	0
LLV-A-01263	Kampala	1	1e = TDF-3TC-NVP		1	1	Target Not Detected	1	1	Not detected	0	Target Not Detected	0	Target Not Detected	0	Target Not Detected	0
LLV-A-01264	Kampala	1	1c = AZT-3TC-NVP		1	1	< 20	1	1	Target Not Detected	0	Target Not Detected	0	Target Not Detected	0	Target Not Detected	0
LLV-A-01265	Kampala	1	1f = TDF-3TC-EFV		1	1	< 20	1	1	Target Not Detected	0	Not detected	0	94 Copies / mL	0	Target Not Detected	0
LLV-A-01266	Kampala	1	1d = AZT-3TC-EFV		1	1	Target Not Detected	1	1	Target Not Detected	0	Target Not Detected	0	Target Not Detected	0	Target Not Detected	0
LLV-A-01267	Kampala	1	1d = AZT-3TC-EFV		1	1	Target Not Detected	1	1	Target Not Detected	0	Target Not Detected	0	Not Detected	0	Target Not Detected	0
LLV-A-01268	Kampala	1	2g = TDF-3TC-ATV/r		2	1	< 20	1	1	Target Not Detected	0	< 20 Copies / mL	0	Target Not Detected	0	Target Not Detected	0
LLV-A-01269	Kampala	1	1f = TDF-3TC-EFV		1	1	Target Not Detected	1	1	Target Not Detected	0	< 50.00 Copies / mL	0	Not detected	0	Target Not Detected	0
LLV-A-01270	Kampala	1	1e = TDF-3TC-NVP		1	1	342	3	2	1,930 Copies / mL	1	1,000 Copies / mL	1	463 Copies / mL	0	190 Copies / mL	0
LLV-A-01271	Kampala	1	1d = AZT-3TC-EFV		1	1	Target Not Detected	1	1	Target Not Detected	0	< 50.00 Copies / mL	0	Target Not Detected	0	Target Not Detected	0
LLV-A-01272	Kampala	1	1f = TDF-3TC-EFV		1	1	Target Not Detected	1	1	Target Not Detected	0	Target Not Detected	0	< 30 Copies / mL	0	96 Copies / mL	0
LLV-A-01273	Kampala	1	1f = TDF-3TC-EFV		1	1	< 20	1	1	Target Not Detected	0	< 50.00 Copies / mL	0	50 Copies / mL	0	Target Not Detected	0
LLV-A-01274	Kampala	1	1f = TDF-3TC-EFV		1	1	Target Not Detected	1	1	< 50 Copies / mL	0	Target Not Detected	0	< 50.00 Copies / mL	0	Target Not Detected	0
LLV-A-01275	Kampala	1	2g = TDF-3TC-ATV/r		2	1	520	4	2	221 Copies / mL	0	62,500 Copies / mL	1	Target Not Detected	0	30,600 Copies / mL	1
LLV-A-01276	Kampala	1	1c = AZT-3TC-NVP		1	1	Target Not Detected	1	1	Target Not Detected	0	Target Not Detected	0	< 50.00 Copies / mL	0	Target Not Detected	0
LLV-A-01277	Kampala	1	1c = AZT-3TC-NVP		1	1	< 20	1	1	102,000 Copies / mL	1	73,600 Copies / mL	1	Target Not Detected	0	68 Copies / mL	0
LLV-A-01278	Kampala	1	1f = TDF-3TC-EFV		1	1	Target Not Detected	1	1	Target Not Detected	0	Target Not Detected	0	Target Not Detected	0	Target Not Detected	0
LLV-A-01279	Kampala	1	1f = TDF-3TC-EFV		1	1	Target Not Detected	1	1	39 Copies / mL	0	Target Not Detected	0	< 50.00 Copies / mL	0	Target Not Detected	0
LLV-A-01280	Kampala	1	1d = AZT-3TC-EFV		1	1	Target Not Detected	1	1	Target Not Detected	0	< 50.00 Copies / mL	0	Target Not Detected	0	Target Not Detected	0
LLV-A-01281	Kampala	1	1f = TDF-3TC-EFV		1	1	Target Not Detected	1	1	Not detected	0	Target Not Detected	0	Target Not Detected	0	Target Not Detected	0
LLV-A-01282	Kampala	1	1f = TDF-3TC-EFV		1	1	Target Not Detected	1	1	Target Not Detected	0	Target Not Detected	0	Not Detected	0	Target Not Detected	0
LLV-A-01283	Kampala	1	1f = TDF-3TC-EFV		1	1	Target Not Detected	1	1	Target Not Detected	0	Target Not Detected	0	Target Not Detected	0	Target Not Detected	0
LLV-A-01284	Kampala	1	1c = AZT-3TC-NVP		1	1	Not detected	1	1	< 20 Copies / mL	0	Target Not Detected	0	Target Not Detected	0	Not detected	0
LLV-A-01285	Kampala	1	1d = AZT-3TC-EFV		1	1	Target Not Detected	1	1	Not detected	0	Target Not Detected	0	Target Not Detected	0	Target Not Detected	0
LLV-A-01286	Kampala	1	1e = TDF-3TC-NVP		1	1	Target Not Detected	1	1	Target Not Detected	0	Target Not Detected	0	Target Not Detected	0	Target Not Detected	0
LLV-A-01287	Kampala	1	2b = TDF-3TC-LPV/r		2	1	< 20	1	1	Target Not Detected	0	Target Not Detected	0	Target Not Detected	0	Target Not Detected	0
LLV-A-01288	Kampala	1	1f = TDF-3TC-EFV		1	1	Target Not Detected	1	1	Target Not Detected	0	Target Not Detected	0	Target Not Detected	0	Not Detected	0
LLV-A-01289	Kampala	1	2g = TDF-3TC-ATV/r		2	1	Target Not Detected	1	1	Target Not Detected	0	Target Not Detected	0	Target Not Detected	0	Target Not Detected	0
LLV-A-01290	Kampala	1	1c = AZT-3TC-NVP		1	1	< 20	1	1	Target Not Detected	0	Target Not Detected	0	Not detected	0	Target Not Detected	0
LLV-A-01291	Kampala	1	1e = TDF-3TC-NVP		1	1	Target Not Detected	1	1	Target Not Detected	0	Target Not Detected	0	Target Not Detected	0	Target Not Detected	0
LLV-A-01292	Kampala	1	1c = AZT-3TC-NVP		1	1	Target Not Detected	1	1	Target Not Detected	0	Not detected	0	Target Not Detected	0	< 50.00 Copies / mL	0
LLV-A-01293	Kampala	1	1c = AZT-3TC-NVP		1	1	< 20	1	1	Target Not Detected	0	Target Not Detected	0	Not Detected	0	Not Detected	0
LLV-A-01294	Kampala	1	1e = TDF-3TC-NVP		1	1	Target Not Detected	1	1	Target Not Detected	0	Target Not Detected	0	Not Detected	0	Target Not Detected	0
LLV-A-01295	Kampala	1	1c = AZT-3TC-NVP		1	1	Target Not Detected	1	1	Not detected	0	Target Not Detected	0	Target Not Detected	0	Target Not Detected	0
LLV-A-01296	Kampala	1	2b = TDF-3TC-LPV/r		2	1	Target Not Detected	1	1	Target Not Detected	0	Target Not Detected	0	Target Not Detected	0	Target Not Detected	0
LLV-A-01297	Kampala	1	1f = TDF-3TC-EFV		1	1	Target Not Detected	1	1	Target Not Detected	0	Target Not Detected	0	Target Not Detected	0	Target Not Detected	0
LLV-A-01298	Kampala	1	1c = AZT-3TC-NVP		1	1	Target Not Detected	1	1	< 50 Copies / mL	0	Target Not Detected	0	Target Not Detected	0	Not detected	0
LLV-A-01299	Kampala	1	2e = AZT-3TC-LPV/r		2	1	Target Not Detected	1	1	Target Not Detected	0	Target Not Detected	0	50 Copies / mL	0	Not Detected	0
LLV-A-01300	Kampala	1	1c = AZT-3TC-NVP		1	1	Not detected	1	1	942 Copies / mL	0	432 Copies / mL	0	878 Copies / mL	0	761 Copies / mL	0
LLV-A-01301	Kampala	1	1f = TDF-3TC-EFV		1	1	84	2	2	Target Not Detected	0	< 50.00 Copies / mL	0	51 Copies / mL	0	Not Detected	0
LLV-A-01302	Kampala	1	1c = AZT-3TC-NVP		1	1	Target Not Detected	1	1	< 75 Copies / mL	0	Target Not Detected	0	Not detected	0	< 50.00 Copies / mL	0
LLV-A-01303	Kampala	1	2g = TDF-3TC-ATV/r		2	1	82	2	2	Target Not Detected	0	< 50.00 Copies / mL	0	Target Not Detected	0	Target Not Detected	0
LLV-A-01304	Kampala	1	1f = TDF-3TC-EFV		1	1	Target Not Detected	1	1	Target Not Detected	0	Target Not Detected	0	Target Not Detected	0	Target Not Detected	0
LLV-A-01305	Kampala	1	1d = AZT-3TC-EFV		1	1	Target Not Detected	1	1	Target Not Detected	0	Target Not Detected	0	Not Detected	0	Not detected	0
LLV-A-01306	Kampala	1	1f = TDF-3TC-EFV		1	1	Target Not Detected	1	1	Target Not Detected	0	Target Not Detected	0	439 Copies / mL	0	Target Not Detected	0
LLV-A-01307	Kampala	1	1f = TDF-3TC-EFV		1	1	Target Not Detected	1	1	Not detected	0	< 50.00 Copies / mL	0	Target Not Detected	0	Target Not Detected	0
LLV-A-01308	Kampala	1	1f = TDF-3TC-EFV		1	1	Target Not Detected	1	1	< 50 Copies / mL	0	Target Not Detected	0	Target Not Detected	0	Target Not Detected	0
LLV-A-01309	Kampala	1	1e = TDF-3TC-NVP		1	1	Target Not Detected	1	1	Target Not Detected	0	Target Not Detected	0	Target Not Detected	0	Target Not Detected	0
LLV-A-01310	Kampala	1	1f = TDF-3TC-EFV		1	1	Target Not Detected	1	1	< 50 Copies / mL	0	Target Not Detected	0	Target Not Detected	0	Not detected	0
LLV-A-01311	Kampala	1	2h = AZT-3TC-ATV/r		2	2	Target Not Detected	1	1	Target Not Detected	0	Target Not Detected	0	Not Detected	0	Target Not Detected	0
LLV-A-01312	Kampala	1	1f = TDF-3TC-EFV		1	1	114	2	2	Target Not Detected	0	< 50.00 Copies / mL	0	Target Not Detected	0	Target Not Detected	0
LLV-A-01313	Kampala	1	1f = TDF-3TC-EFV		1	1	Target Not Detected	1	1	31 Copies / mL	0	Target Not Detected	0	Not detected	0	Target Not Detected	0
LLV-A-01314	Kampala	1	2b = TDF-3TC-LPV/r		2	1	< 20	1	1	Target Not Detected	0	Target Not Detected	0	Target Not Detected	0	Target Not Detected	0
LLV-A-01315	Kampala	1	1g = TDF-FTC-NVP		1	4	< 20	1	1	Not detected	0	< 75 Copies / mL	0	123 Copies / mL	0	Target Not Detected	0
LLV-A-01316	Kampala	1	1f = TDF-3TC-EFV		1	1	Target Not Detected	1	1	88 Copies / mL	0	Target Not Detected	0	Not detected	0	Target Not Detected	0
LLV-A-01317	Kampala	1	1c = AZT-3TC-NVP		1	1	Target Not Detected	1	1	Target Not Detected	0	Target Not Detected	0	37 Copies / mL	0	Not Detected	0
LLV-A-01318	Kampala	1	2b = TDF-3TC-LPV/r		2	1	< 20	1	1	Target Not Detected	0	Target Not Detected	0	Target Not Detected	0	Target Not Detected	0
LLV-A-01319	Kampala	1	1f = TDF-3TC-EFV		1	1	96	2	2	Target Not Detected	0	Target Not Detected	0	92 Copies / mL	0	< 30 Copies / mL	0
LLV-A-01320	Kampala	1	1c = AZT-3TC-NVP		1	1	Target Not Detected	1	1	Not detected	0	Target Not Detected	0	Not detected	0	Target Not Detected	0
LLV-A-01321	Kampala	1	1f = TDF-3TC-EFV		1	1	Target Not Detected	1	1	Not detected	0	Target Not Detected	0	Target Not Detected	0	Target Not Detected	0
LLV-A-01322	Kampala	1	1d = AZT-3TC-EFV		1	1	Target Not Detected	1	1	Target Not Detected	0	Target Not Detected	0	Not Detected	0	Target Not Detected	0
LLV-A-01323	Kampala	1	1i = ABC-3TC-EFV		1	1	Target Not Detected	1	1	Target Not Detected	0	Target Not Detected	0	Not Detected	0	Not detected	0
LLV-A-01324	Kampala	1	1c = AZT-3TC-NVP		1	1	Target Not Detected	1	1	Target Not Detected	0	Target Not Detected	0	Target Not Detected	0	Target Not Detected	0
LLV-A-01325	Kampala	1	1e = TDF-3TC-NVP		1	1	< 20	1	1	Target Not Detected	0	< 50.00 Copies / mL	0	Target Not Detected	0	Target Not Detected	0
LLV-A-01326	Kampala	1	1c = AZT-3TC-NVP		1	1	Target Not Detected	1	1	Not detected	0	Target Not Detected	0	< 50.00 Copies / mL	0	Target Not Detected	0
LLV-A-01327	Kampala	1	2g = TDF-3TC-ATV/r		2	1	520	4	2	85 Copies / mL	0	< 75 Copies / mL	0	761 Copies / mL	0	3,440 Copies / mL	1
LLV-A-01328	Kampala	1	1c = AZT-3TC-NVP		1	1	Target Not Detected	1	1	Target Not Detected	0	< 50.00 Copies / mL	0	Target Not Detected	0	54 Copies / mL	0
LLV-A-01329	Kampala	1	1c = AZT-3TC-NVP		1	1	Target Not Detected	1	1	Target Not Detected	0	Target Not Detected	0	Target Not Detected	0	Target Not Detected	0
LLV-A-01330	Kampala	1	1c = AZT-3TC-NVP		1	1	Target Not Detected	1	1	Target Not Detected	0	Target Not Detected	0	Target Not Detected	0	Target Not Detected	0
LLV-A-01331	Kampala	1	1f = TDF-3TC-EFV		1	1	Target Not Detected	1	1	Target Not Detected	0	Target Not Detected	0	Target Not Detected	0	Target Not Detected	0
LLV-A-01332	Kampala	1	1c = AZT-3TC-NVP		1	1	Target Not Detected	1	1	Target Not Detected	0	Target Not Detected	0	Target Not Detected	0	Target Not Detected	0
LLV-A-01333	Kampala	1	1g = TDF-FTC-NVP		1	1	540	4	2	< 20 Copies / mL	0	< 50.00 Copies / mL	0	< 50.00 Copies / mL	0	< 50.00 Copies / mL	0
LLV-A-01334	Kampala	1	1f = TDF-3TC-EFV		1	1	Target Not Detected	1	1	Target Not Detected	0	Not detected	0	Not detected	0	Target Not Detected	0
LLV-A-01335	Kampala	1	2h = AZT-3TC-ATV/r		2	2	Target Not Detected	1	1	Target Not Detected	0	Target Not Detected	0	Target Not Detected	0	Target Not Detected	0
LLV-A-01336	Kampala	1	1f = TDF-3TC-EFV		1	1	Target Not Detected	1	1	< 20 Copies / mL	0	< 50.00 Copies / mL	0	Target Not Detected	0	Target Not Detected	0
LLV-A-01337	Kampala	1	1d = AZT-3TC-EFV		1	1	Target Not Detected	1	1	Target Not Detected	0	Target Not Detected	0	Target Not Detected	0	Target Not Detected	0
LLV-A-01338	Kampala	1	1c = AZT-3TC-NVP		1	1	Target Not Detected	1	1	< 20 Copies / mL	0	< 50.00 Copies / mL	0	Target Not Detected	0	Target Not Detected	0
LLV-A-01339	Kampala	1	1f = TDF-3TC-EFV		1	1	Target Not Detected	1	1	Target Not Detected	0	Target Not Detected	0	Target Not Detected	0	Target Not Detected	0
LLV-A-01340	Kampala	1	1f = TDF-3TC-EFV		1	1	44	1	1	Target Not Detected	0	Target Not Detected	0	Not Detected	0	Target Not Detected	0
LLV-A-01341	Kampala	1	1c = AZT-3TC-NVP		1	1	Target Not Detected	1	1	Target Not Detected	0	< 50.00 Copies / mL	0	Target Not Detected	0	Target Not Detected	0
LLV-A-01342	Kampala	1	1f = TDF-3TC-EFV		1	1	Target Not Detected	1	1	Target Not Detected	0	Target Not Detected	0	Target Not Detected	0	Not detected	0
LLV-A-01343	Kampala	1	1f = TDF-3TC-EFV		1	1	Target Not Detected	1	1	50 Copies / mL	0	Target Not Detected	0	Target Not Detected	0	Target Not Detected	0
LLV-A-01344	Kampala	1	1f = TDF-3TC-EFV		1	1	Target Not Detected	1	1	Target Not Detected	0	Target Not Detected	0	Not detected	0	Target Not Detected	0
LLV-A-01345	Kampala	1	2g = TDF-3TC-ATV/r		2	1	Target Not Detected	1	1	Target Not Detected	0	Target Not Detected	0	Target Not Detected	0	< 50.00 Copies / mL	0
LLV-A-01346	Kampala	1	1f = TDF-3TC-EFV		1	1	Target Not Detected	1	1	Target Not Detected	0	Target Not Detected	0	Not Detected	0	Not Detected	0
LLV-A-01347	Kampala	1	1d = AZT-3TC-EFV		1	1	< 20	1	1	Not detected	0	1,560 Copies / mL	1	258 Copies / mL	0	152 Copies / mL	0
LLV-A-01348	Kampala	1	1i = ABC-3TC-EFV		1	1	Target Not Detected	1	1	Target Not Detected	0	Target Not Detected	0	Target Not Detected	0	Target Not Detected	0
LLV-A-01349	Kampala	1	1f = TDF-3TC-EFV		1	1	Target Not Detected	1	1	Target Not Detected	0	Target Not Detected	0	Target Not Detected	0	< 30 Copies / mL	0
LLV-A-01350	Kampala	1	1f = TDF-3TC-EFV		1	1	Not detected	1	1	Not detected	0	Target Not Detected	0	Target Not Detected	0	Target Not Detected	0
LLV-A-01351	Kampala	1	1c = AZT-3TC-NVP		1	1	Target Not Detected	1	1	Not detected	0	Target Not Detected	0	Target Not Detected	0	Target Not Detected	0
LLV-A-01352	Kampala	1	1f = TDF-3TC-EFV		1	1	Target Not Detected	1	1	Not detected	0	Target Not Detected	0	Target Not Detected	0	Target Not Detected	0
LLV-A-01353	Kampala	1	1c = AZT-3TC-NVP		1	1	< 20	1	1	Not detected	0	Target Not Detected	0	Target Not Detected	0	< 50.00 Copies / mL	0
LLV-A-01354	Kampala	1	1f = TDF-3TC-EFV		1	1	Target Not Detected	1	1	Target Not Detected	0	< 50.00 Copies / mL	0	Not detected	0	205 Copies / mL	0
LLV-A-01355	Kampala	1	1f = TDF-3TC-EFV		1	1	46	1	1	2,060 Copies / mL	1	< 50.00 Copies / mL	0	Not Detected	0	< 30 Copies / mL	0
LLV-A-01356	Kampala	1	1f = TDF-3TC-EFV		1	1	< 20	1	1	Target Not Detected	0	Target Not Detected	0	< 20 Copies / mL	0	Target Not Detected	0
LLV-A-01357	Kampala	1	1f = TDF-3TC-EFV		1	4	Target Not Detected	1	1	Target Not Detected	0	Not detected	0	Target Not Detected	0	Not Detected	0
LLV-A-01358	Kampala	1	1f = TDF-3TC-EFV		1	1	< 20	1	1	Target Not Detected	0	Target Not Detected	0	Target Not Detected	0	< 50.00 Copies / mL	0
LLV-A-01359	Kampala	1	1f = TDF-3TC-EFV		1	1	Target Not Detected	1	1	Target Not Detected	0	Target Not Detected	0	Not Detected	0	Target Not Detected	0
LLV-A-01360	Kampala	1	1e = TDF-3TC-NVP		1	1	Target Not Detected	1	1	Target Not Detected	0	Target Not Detected	0	Target Not Detected	0	Not Detected	0
LLV-A-01361	Kampala	1	1f = TDF-3TC-EFV		1	1	Target Not Detected	1	1	Target Not Detected	0	Target Not Detected	0	Target Not Detected	0	Target Not Detected	0
LLV-A-01362	Kampala	1	1f = TDF-3TC-EFV		1	1	62	2	2	270 Copies / mL	0	109,000 Copies / mL	1	10,650 Copies / mL	1	1,310 Copies / mL	1
LLV-A-01363	Kampala	1	1e = TDF-3TC-NVP		1	1	Target Not Detected	1	1	Target Not Detected	0	Target Not Detected	0	< 50.00 Copies / mL	0	Target Not Detected	0
LLV-A-01364	Kampala	1	1f = TDF-3TC-EFV		1	1	Target Not Detected	1	1	< 20 Copies / mL	0	Target Not Detected	0	Target Not Detected	0	Target Not Detected	0
LLV-A-01365	Kampala	1	1e = TDF-3TC-NVP		1	1	Target Not Detected	1	1	Not detected	0	< 50.00 Copies / mL	0	55 Copies / mL	0	Target Not Detected	0
LLV-A-01366	Kampala	1	1f = TDF-3TC-EFV		1	1	Target Not Detected	1	1	Target Not Detected	0	Target Not Detected	0	Target Not Detected	0	Not Detected	0
LLV-A-01367	Kampala	1	2h = AZT-3TC-ATV/r		2	1	Target Not Detected	1	1	Not detected	0	Target Not Detected	0	< 50.00 Copies / mL	0	< 50.00 Copies / mL	0
LLV-A-01368	Kampala	1	2e = AZT-3TC-LPV/r		2	1	Target Not Detected	1	1	Target Not Detected	0	Target Not Detected	0	Target Not Detected	0	Target Not Detected	0
LLV-A-01369	Kampala	1	1f = TDF-3TC-EFV		1	1	Target Not Detected	1	1	Target Not Detected	0	Target Not Detected	0	Target Not Detected	0	< 30 Copies / mL	0
LLV-A-01370	Kampala	1	1f = TDF-3TC-EFV		1	1	Target Not Detected	1	1	24 Copies / mL	0	Target Not Detected	0	Target Not Detected	0	Target Not Detected	0
LLV-A-01371	Kampala	1	1c = AZT-3TC-NVP		1	1	Target Not Detected	1	1	Target Not Detected	0	Target Not Detected	0	Not Detected	0	Target Not Detected	0
LLV-A-01372	Kampala	1	1f = TDF-3TC-EFV		1	1	Not detected	1	1	Target Not Detected	0	Target Not Detected	0	Target Not Detected	0	Target Not Detected	0
LLV-A-01373	Kampala	1	1d = AZT-3TC-EFV		1	1	Target Not Detected	1	1	2,720 Copies / mL	1	28,800 Copies / mL	1	54 Copies / mL	0	84,800 Copies / mL	1
LLV-A-01374	Kampala	1	1f = TDF-3TC-EFV		1	1	Not detected	1	1	Target Not Detected	0	Target Not Detected	0	Target Not Detected	0	Target Not Detected	0
LLV-A-01375	Kampala	1	1f = TDF-3TC-EFV		1	1	Target Not Detected	1	1	Target Not Detected	0	Target Not Detected	0	< 30 Copies / mL	0	Target Not Detected	0
LLV-A-01376	Kampala	1	1f = TDF-3TC-EFV		1	1	Not detected	1	1	< 20 Copies / mL	0	Target Not Detected	0	Not detected	0	Target Not Detected	0
LLV-A-01377	Kampala	1	1c = AZT-3TC-NVP		1	1	Target Not Detected	1	1	Not detected	0	Target Not Detected	0	Target Not Detected	0	Target Not Detected	0
LLV-A-01378	Kampala	1	1c = AZT-3TC-NVP		1	1	Target Not Detected	1	1	Target Not Detected	0	Not detected	0	Target Not Detected	0	Not Detected	0
LLV-A-01379	Kampala	1	1f = TDF-3TC-EFV		1	1	Target Not Detected	1	1	Target Not Detected	0	Target Not Detected	0	Target Not Detected	0	Target Not Detected	0
LLV-A-01380	Kampala	1	1d = AZT-3TC-EFV		1	1	Target Not Detected	1	1	Target Not Detected	0	< 50.00 Copies / mL	0	< 50.00 Copies / mL	0	53 Copies / mL	0
LLV-A-01381	Kampala	1	1f = TDF-3TC-EFV		1	1	< 20	1	1	< 20 Copies / mL	0	Target Not Detected	0	Target Not Detected	0	Target Not Detected	0
LLV-A-01382	Kampala	1	1e = TDF-3TC-NVP		1	1	Target Not Detected	1	1	Target Not Detected	0	Target Not Detected	0	Target Not Detected	0	132 Copies / mL	0
LLV-A-01383	Kampala	1	1f = TDF-3TC-EFV		1	1	Target Not Detected	1	1	Target Not Detected	0	Target Not Detected	0	Not Detected	0	Target Not Detected	0
LLV-A-01384	Kampala	1	2g = TDF-3TC-ATV/r		2	1	44	1	1	Target Not Detected	0	Target Not Detected	0	Target Not Detected	0	< 50.00 Copies / mL	0
LLV-A-01385	Kampala	1	1f = TDF-3TC-EFV		1	1	Target Not Detected	1	1	23 Copies / mL	0	Target Not Detected	0	Target Not Detected	0	< 50.00 Copies / mL	0
LLV-A-01386	Kampala	1	1f = TDF-3TC-EFV		1	1	Target Not Detected	1	1	Target Not Detected	0	Target Not Detected	0	Target Not Detected	0	Target Not Detected	0
LLV-A-01387	Kampala	1	1f = TDF-3TC-EFV		1	1	Target Not Detected	1	1	Target Not Detected	0	Target Not Detected	0	Target Not Detected	0	Not Detected	0
LLV-A-01388	Kampala	1	2i = ABC-3TC-LPV/r		2	1	< 20	1	1	< 20 Copies / mL	0	Target Not Detected	0	Target Not Detected	0	< 50.00 Copies / mL	0
LLV-A-01389	Kampala	1	1f = TDF-3TC-EFV		1	1	Target Not Detected	1	1	Target Not Detected	0	Target Not Detected	0	Target Not Detected	0	Target Not Detected	0
LLV-A-01390	Kampala	1	1f = TDF-3TC-EFV		1	1	44	1	1	< 20 Copies / mL	0	63 Copies / mL	0	< 50.00 Copies / mL	0	Target Not Detected	0
LLV-A-01391	Kampala	1	1e = TDF-3TC-NVP		1	1	Target Not Detected	1	1	Target Not Detected	0	Target Not Detected	0	Target Not Detected	0	Target Not Detected	0
LLV-A-01392	Kampala	1	1c = AZT-3TC-NVP		1	1	Target Not Detected	1	1	Target Not Detected	0	Target Not Detected	0	Target Not Detected	0	Target Not Detected	0
LLV-A-01393	Kampala	1	1f = TDF-3TC-EFV		1	1	< 20	1	1	Target Not Detected	0	Target Not Detected	0	< 30 Copies / mL	0	Target Not Detected	0
LLV-A-01394	Kampala	1	1c = AZT-3TC-NVP		1	1	< 20	1	1	112 Copies / mL	0	Target Not Detected	0	< 50.00 Copies / mL	0	Target Not Detected	0
LLV-A-01395	Kampala	1	1f = TDF-3TC-EFV		1	1	Target Not Detected	1	1	Target Not Detected	0	Target Not Detected	0	Not Detected	0	Target Not Detected	0
LLV-A-01396	Kampala	1	1f = TDF-3TC-EFV		1	1	Target Not Detected	1	1	Target Not Detected	0	Target Not Detected	0	< 50.00 Copies / mL	0	Target Not Detected	0
LLV-A-01397	Kampala	1	1f = TDF-3TC-EFV		1	1	< 20	1	1	Target Not Detected	0	Target Not Detected	0	Target Not Detected	0	Target Not Detected	0
LLV-A-01398	Kampala	1	1f = TDF-3TC-EFV		1	1	Target Not Detected	1	1	Target Not Detected	0	Target Not Detected	0	Target Not Detected	0	Target Not Detected	0
LLV-A-01399	Kampala	1	1c = AZT-3TC-NVP		1	1	Target Not Detected	1	1	Target Not Detected	0	< 50.00 Copies / mL	0	62 Copies / mL	0	88 Copies / mL	0
LLV-A-01400	Kampala	1	1f = TDF-3TC-EFV		1	1	Target Not Detected	1	1	Target Not Detected	0	Target Not Detected	0	< 30 Copies / mL	0	< 50.00 Copies / mL	0
LLV-A-01401	Kampala	1	1f = TDF-3TC-EFV		1	1	Target Not Detected	1	1	< 50 Copies / mL	0	< 50.00 Copies / mL	0	< 50.00 Copies / mL	0	< 50.00 Copies / mL	0
LLV-A-01402	Kampala	1	1e = TDF-3TC-NVP		1	1	Target Not Detected	1	1	< 20 Copies / mL	0	< 50.00 Copies / mL	0	Target Not Detected	0	55 Copies / mL	0
LLV-A-01403	Kampala	1	2h = AZT-3TC-ATV/r		2	1	< 20	1	1	8,850 Copies / mL	1	80 Copies / mL	0	< 30 Copies / mL	0	< 50.00 Copies / mL	0
LLV-A-01404	Kampala	1	2h = AZT-3TC-ATV/r		2	2	Target Not Detected	1	1	< 50 Copies / mL	0	Not detected	0	Target Not Detected	0	324 Copies / mL	0
LLV-A-01405	Kampala	1	1i = ABC-3TC-EFV		1	1	Target Not Detected	1	1	< 20 Copies / mL	0	Not detected	0	Target Not Detected	0	Target Not Detected	0
LLV-A-01406	Kampala	1	1f = TDF-3TC-EFV		1	1	Target Not Detected	1	1	Not detected	0	Target Not Detected	0	Target Not Detected	0	Not detected	0
LLV-A-01407	Kampala	1	1d = AZT-3TC-EFV		1	1	Target Not Detected	1	1	Target Not Detected	0	75 Copies / mL	0	< 30 Copies / mL	0	< 30 Copies / mL	0
LLV-A-01408	Kampala	1	1f = TDF-3TC-EFV		1	1	Target Not Detected	1	1	Target Not Detected	0	Target Not Detected	0	Target Not Detected	0	Not Detected	0
LLV-A-01409	Kampala	1	1f = TDF-3TC-EFV		1	1	Target Not Detected	1	1	Target Not Detected	0	Target Not Detected	0	Target Not Detected	0	Target Not Detected	0
LLV-A-01410	Kampala	1	1d = AZT-3TC-EFV		1	1	Target Not Detected	1	1	Target Not Detected	0	< 50.00 Copies / mL	0	Target Not Detected	0	Target Not Detected	0
LLV-A-01411	Kampala	1	1f = TDF-3TC-EFV		1	1	Target Not Detected	1	1	Target Not Detected	0	Target Not Detected	0	Target Not Detected	0	Target Not Detected	0
LLV-A-01412	Kampala	1	1f = TDF-3TC-EFV		1	1	Target Not Detected	1	1	Target Not Detected	0	Not detected	0	Target Not Detected	0	Not detected	0
LLV-A-01413	Kampala	1	1f = TDF-3TC-EFV		1	1	Target Not Detected	1	1	Target Not Detected	0	Target Not Detected	0	Not Detected	0	Target Not Detected	0
LLV-A-01414	Kampala	1	2f = TDF-FTC-ATV/r		2	1	72	2	2	150 Copies / mL	0	Target Not Detected	0	Target Not Detected	0	< 50.00 Copies / mL	0
LLV-A-01415	Kampala	1	1i = ABC-3TC-EFV		1	1	Target Not Detected	1	1	Target Not Detected	0	Not detected	0	Target Not Detected	0	Target Not Detected	0
LLV-A-01416	Kampala	1	2b = TDF-3TC-LPV/r		2	1	Target Not Detected	1	1	416 Copies / mL	0	Target Not Detected	0	Target Not Detected	0	Target Not Detected	0
LLV-A-01417	Kampala	1	1f = TDF-3TC-EFV		1	1	< 20	1	1	Target Not Detected	0	63 Copies / mL	0	Target Not Detected	0	121 Copies / mL	0
LLV-A-01418	Kampala	1	1c = AZT-3TC-NVP		1	1	Not detected	1	1	Target Not Detected	0	Target Not Detected	0	Target Not Detected	0	Not Detected	0
LLV-A-01419	Kampala	1	1f = TDF-3TC-EFV		1	1	Target Not Detected	1	1	< 20 Copies / mL	0	95 Copies / mL	0	< 50.00 Copies / mL	0	Target Not Detected	0
LLV-A-01420	Kampala	1	1f = TDF-3TC-EFV		1	1	Target Not Detected	1	1	Target Not Detected	0	Target Not Detected	0	Target Not Detected	0	Target Not Detected	0
LLV-A-01421	Kampala	1	1f = TDF-3TC-EFV		1	1	894	5	2	15,700 Copies / mL	1	Target Not Detected	0	Target Not Detected	0	Target Not Detected	0
LLV-A-01422	Kampala	1	1c = AZT-3TC-NVP		1	1	Target Not Detected	1	1	Target Not Detected	0	Target Not Detected	0	Target Not Detected	0	Target Not Detected	0
LLV-A-01423	Kampala	1	1c = AZT-3TC-NVP		1	1	Target Not Detected	1	1	Target Not Detected	0	Not detected	0	Target Not Detected	0	< 50.00 Copies / mL	0
LLV-A-01424	Kampala	1	1f = TDF-3TC-EFV		1	1	Target Not Detected	1	1	Target Not Detected	0	Target Not Detected	0	Target Not Detected	0	Target Not Detected	0
LLV-A-01425	Kampala	1	1f = TDF-3TC-EFV		1	1	Target Not Detected	1	1	Not detected	0	< 50.00 Copies / mL	0	Target Not Detected	0	Target Not Detected	0
LLV-A-01426	Kampala	1	1c = AZT-3TC-NVP		1	1	Target Not Detected	1	1	Target Not Detected	0	Target Not Detected	0	Not detected	0	Target Not Detected	0
LLV-A-01427	Kampala	1	1c = AZT-3TC-NVP		1	1	< 20	1	1	Target Not Detected	0	Target Not Detected	0	Target Not Detected	0	Target Not Detected	0
LLV-A-01428	Kampala	1	1f = TDF-3TC-EFV		1	1	Target Not Detected	1	1	Target Not Detected	0	Not detected	0	70,019 Copies / mL	1	Not Detected	0
LLV-A-01429	Kampala	1	1f = TDF-3TC-EFV		1	1	Target Not Detected	1	1	168 Copies / mL	0	169 Copies / mL	0	65 Copies / mL	0	< 50.00 Copies / mL	0
LLV-A-01430	Kampala	1	2i = ABC-3TC-LPV/r		2	1	< 20	1	1	< 50 Copies / mL	0	244 Copies / mL	0	389 Copies / mL	0	500 Copies / mL	0
LLV-A-01431	Kampala	1	1c = AZT-3TC-NVP		1	1	Target Not Detected	1	1	Target Not Detected	0	Target Not Detected	0	Not Detected	0	Target Not Detected	0
LLV-A-01432	Kampala	1	1c = AZT-3TC-NVP		1	1	Target Not Detected	1	1	Target Not Detected	0	Target Not Detected	0	Not detected	0	Target Not Detected	0
LLV-A-01433	Kampala	1	1f = TDF-3TC-EFV		1	1	Target Not Detected	1	1	Target Not Detected	0	Target Not Detected	0	< 50.00 Copies / mL	0	Target Not Detected	0
LLV-A-01434	Kampala	1	2b = TDF-3TC-LPV/r		2	1	362	3	2	250 Copies / mL	0	Target Not Detected	0	< 40 Copies / mL	0	< 50.00 Copies / mL	0
LLV-A-01435	Kampala	1	1f = TDF-3TC-EFV		1	1	Target Not Detected	1	1	Target Not Detected	0	< 50.00 Copies / mL	0	Not Detected	0	Target Not Detected	0
LLV-A-01436	Kampala	1	1c = AZT-3TC-NVP		1	1	Target Not Detected	1	1	< 20 Copies / mL	0	Target Not Detected	0	Target Not Detected	0	Target Not Detected	0
LLV-A-01437	Kampala	1	1c = AZT-3TC-NVP		1	1	Target Not Detected	1	1	Target Not Detected	0	Target Not Detected	0	Target Not Detected	0	Not Detected	0
LLV-A-01438	Kampala	1	1e = TDF-3TC-NVP		1	1	Target Not Detected	1	1	Target Not Detected	0	Target Not Detected	0	Target Not Detected	0	Target Not Detected	0
LLV-A-01439	Kampala	1	1f = TDF-3TC-EFV		1	1	Target Not Detected	1	1	Target Not Detected	0	Target Not Detected	0	Target Not Detected	0	Target Not Detected	0
LLV-A-01440	Kampala	1	1f = TDF-3TC-EFV		1	1	Target Not Detected	1	1	Target Not Detected	0	Target Not Detected	0	918 Copies / mL	0	261 Copies / mL	0
LLV-A-01441	Kampala	1	2h = AZT-3TC-ATV/r		2	1	92	2	2	Target Not Detected	0	Target Not Detected	0	83 Copies / mL	0	< 30 Copies / mL	0
LLV-A-01442	Kampala	1	1c = AZT-3TC-NVP		1	1	Target Not Detected	1	1	Target Not Detected	0	Target Not Detected	0	Target Not Detected	0	544 Copies / mL	0
LLV-A-01443	Kampala	1	1f = TDF-3TC-EFV		1	1	< 20	1	1	< 75 Copies / mL	0	< 50.00 Copies / mL	0	< 30 Copies / mL	0	Target Not Detected	0
LLV-A-01444	Kampala	1	1f = TDF-3TC-EFV		1	1	Not detected	1	1	Not detected	0	Target Not Detected	0	< 50.00 Copies / mL	0	Target Not Detected	0
LLV-A-01445	Kampala	1	4a = d4T-3TC-NVP		1	1	< 20	1	1	227 Copies / mL	0	< 50.00 Copies / mL	0	Target Not Detected	0	< 30 Copies / mL	0
LLV-A-01446	Kampala	1	1f = TDF-3TC-EFV		1	1	Target Not Detected	1	1	Target Not Detected	0	Target Not Detected	0	Target Not Detected	0	Target Not Detected	0
LLV-A-01447	Kampala	1	1f = TDF-3TC-EFV		1	1	Target Not Detected	1	1	Target Not Detected	0	< 50.00 Copies / mL	0	Target Not Detected	0	Target Not Detected	0
LLV-A-01448	Kampala	1	1f = TDF-3TC-EFV		1	1	Target Not Detected	1	1	< 75 Copies / mL	0	Target Not Detected	0	< 50.00 Copies / mL	0	75 Copies / mL	0
LLV-A-01449	Kampala	1	1f = TDF-3TC-EFV		1	1	< 20	1	1	Target Not Detected	0	Target Not Detected	0	65 Copies / mL	0	Target Not Detected	0
LLV-A-01450	Kampala	1	1f = TDF-3TC-EFV		1	1	Target Not Detected	1	1	Target Not Detected	0	Target Not Detected	0	Not Detected	0	Not Detected	0
LLV-A-01451	Kampala	1	1c = AZT-3TC-NVP		1	1	Target Not Detected	1	1	< 20 Copies / mL	0	Target Not Detected	0	Target Not Detected	0	Not Detected	0
LLV-A-01452	Kampala	1	1f = TDF-3TC-EFV		1	1	Target Not Detected	1	1	Target Not Detected	0	Not detected	0	< 30 Copies / mL	0	< 50.00 Copies / mL	0
LLV-A-01453	Kampala	1	1f = TDF-3TC-EFV		1	1	Target Not Detected	1	1	Target Not Detected	0	Target Not Detected	0	Target Not Detected	0	Target Not Detected	0
LLV-A-01454	Kampala	1	1f = TDF-3TC-EFV		1	1	Target Not Detected	1	1	Target Not Detected	0	Target Not Detected	0	Not detected	0	Target Not Detected	0
LLV-A-01455	Kampala	1	1f = TDF-3TC-EFV		1	1	Target Not Detected	1	1	Target Not Detected	0	Target Not Detected	0	Target Not Detected	0	Target Not Detected	0
LLV-A-01456	Kampala	1	1f = TDF-3TC-EFV		1	1	Target Not Detected	1	1	Not detected	0	< 50.00 Copies / mL	0	Target Not Detected	0	< 50.00 Copies / mL	0
LLV-A-01457	Kampala	1	1f = TDF-3TC-EFV		1	1	Target Not Detected	1	1	Target Not Detected	0	Target Not Detected	0	69 Copies / mL	0	Target Not Detected	0
LLV-A-01458	Kampala	1	1f = TDF-3TC-EFV		1	1	Target Not Detected	1	1	Target Not Detected	0	Target Not Detected	0	Not Detected	0	Target Not Detected	0
LLV-A-01459	Kampala	1	1f = TDF-3TC-EFV		1	1	Target Not Detected	1	1	Target Not Detected	0	Target Not Detected	0	< 30 Copies / mL	0	Not detected	0
LLV-A-01460	Kampala	1	1f = TDF-3TC-EFV		1	1	Target Not Detected	1	1	Target Not Detected	0	Target Not Detected	0	Target Not Detected	0	Target Not Detected	0
LLV-A-01461	Kampala	1	1f = TDF-3TC-EFV		1	1	Target Not Detected	1	1	Target Not Detected	0	Target Not Detected	0	Target Not Detected	0	Target Not Detected	0
LLV-A-01462	Kampala	1	1f = TDF-3TC-EFV		1	1	Target Not Detected	1	1	Target Not Detected	0	Target Not Detected	0	Not detected	0	Target Not Detected	0
LLV-A-01463	Kampala	1	1f = TDF-3TC-EFV		1	1	Target Not Detected	1	1	Target Not Detected	0	Target Not Detected	0	Not Detected	0	Target Not Detected	0
LLV-A-01464	Kampala	1	1f = TDF-3TC-EFV		1	1	Target Not Detected	1	1	Target Not Detected	0	88 Copies / mL	0	Target Not Detected	0	Target Not Detected	0
LLV-A-01465	Kampala	1	1f = TDF-3TC-EFV		1	1	Target Not Detected	1	1	Target Not Detected	0	Target Not Detected	0	Target Not Detected	0	128 Copies / mL	0
LLV-A-01466	Kampala	1	1f = TDF-3TC-EFV		1	1	Target Not Detected	1	1	Not detected	0	Target Not Detected	0	Target Not Detected	0	Target Not Detected	0
LLV-A-01467	Kampala	1	1f = TDF-3TC-EFV		1	1	< 20	1	1	Target Not Detected	0	Target Not Detected	0	< 50.00 Copies / mL	0	Target Not Detected	0
LLV-A-01468	Kampala	1	1i = ABC-3TC-EFV		1	1	Target Not Detected	1	1	< 50 Copies / mL	0	460 Copies / mL	0	Not Detected	0	Target Not Detected	0
LLV-A-01469	Kampala	1	1f = TDF-3TC-EFV		1	1	Target Not Detected	1	1	Not detected	0	Target Not Detected	0	Target Not Detected	0	Target Not Detected	0
LLV-A-01470	Kampala	1	1f = TDF-3TC-EFV		1	1	442	4	2	118 Copies / mL	0	52 Copies / mL	0	< 50.00 Copies / mL	0	< 30 Copies / mL	0
LLV-A-01471	Kampala	1	1f = TDF-3TC-EFV		1	1	Target Not Detected	1	1	Target Not Detected	0	Target Not Detected	0	Target Not Detected	0	Not detected	0
LLV-A-01472	Kampala	1	2j = ABC-3TC-ATV/r		2	1	260	3	2	Not detected	0	Target Not Detected	0	Target Not Detected	0	Target Not Detected	0
LLV-A-01473	Kampala	1	4c = AZT-3TC-NVP		1	1	< 20	1	1	Target Not Detected	0	Target Not Detected	0	Target Not Detected	0	Target Not Detected	0
LLV-A-01474	Kampala	1	1c = AZT-3TC-NVP		1	1	Target Not Detected	1	1	Target Not Detected	0	Target Not Detected	0	Target Not Detected	0	Target Not Detected	0
LLV-A-01475	Kampala	1	1f = TDF-3TC-EFV		1	1	Target Not Detected	1	1	Target Not Detected	0	Target Not Detected	0	Target Not Detected	0	106 Copies / mL	0
LLV-A-01476	Kampala	1	1f = TDF-3TC-EFV		1	1	62	2	2	Target Not Detected	0	Target Not Detected	0	Not detected	0	Not Detected	0
LLV-A-01477	Kampala	1	1d = AZT-3TC-EFV		1	1	Not detected	1	1	< 20 Copies / mL	0	Target Not Detected	0	Not detected	0	< 50.00 Copies / mL	0
LLV-A-01478	Kampala	1	1f = TDF-3TC-EFV		1	1	< 20	1	1	< 20 Copies / mL	0	Target Not Detected	0	Target Not Detected	0	Target Not Detected	0
LLV-A-01479	Kampala	1	2g = TDF-3TC-ATV/r		2	2	Target Not Detected	1	1	Target Not Detected	0	Target Not Detected	0	Not detected	0	Target Not Detected	0
LLV-A-01480	Kampala	1	1f = TDF-3TC-EFV		1	1	Target Not Detected	1	1	Target Not Detected	0	Target Not Detected	0	Not detected	0	Target Not Detected	0
LLV-A-01481	Kampala	1	1f = TDF-3TC-EFV		1	1	Target Not Detected	1	1	Target Not Detected	0	Target Not Detected	0	Not Detected	0	< 50.00 Copies / mL	0
LLV-A-01482	Kampala	1	1f = TDF-3TC-EFV		1	4	< 20	1	1	Target Not Detected	0	988 Copies / mL	0	Target Not Detected	0	Target Not Detected	0
LLV-A-01483	Kampala	1	1f = TDF-3TC-EFV		1	1	Target Not Detected	1	1	Target Not Detected	0	Target Not Detected	0	Target Not Detected	0	Target Not Detected	0
LLV-A-01484	Kampala	1	1c = AZT-3TC-NVP		1	1	Target Not Detected	1	1	Target Not Detected	0	Target Not Detected	0	Not detected	0	Target Not Detected	0
LLV-A-01485	Kampala	1	1f = TDF-3TC-EFV		1	1	Target Not Detected	1	1	Target Not Detected	0	Not detected	0	Target Not Detected	0	Target Not Detected	0
LLV-A-01486	Kampala	1	1f = TDF-3TC-EFV		1	1	Target Not Detected	1	1	Not detected	0	Target Not Detected	0	Not detected	0	Not Detected	0
LLV-A-01487	Kampala	1	1f = TDF-3TC-EFV		1	1	Target Not Detected	1	1	Target Not Detected	0	Not detected	0	Target Not Detected	0	Target Not Detected	0
LLV-A-01488	Kampala	1	1f = TDF-3TC-EFV		1	1	276	3	2	Target Not Detected	0	161 Copies / mL	0	< 75 Copies / mL	0	< 50.00 Copies / mL	0
LLV-A-01489	Kampala	1	1f = TDF-3TC-EFV		1	1	Target Not Detected	1	1	Target Not Detected	0	Target Not Detected	0	Target Not Detected	0	81 Copies / mL	0
LLV-A-01490	Kampala	1	1f = TDF-3TC-EFV		1	1	Target Not Detected	1	1	Target Not Detected	0	Target Not Detected	0	Not detected	0	Target Not Detected	0
LLV-A-01491	Kampala	1	1f = TDF-3TC-EFV		1	1	Target Not Detected	1	1	Target Not Detected	0	Target Not Detected	0	Target Not Detected	0	Not detected	0
LLV-A-01492	Kampala	1	1c = AZT-3TC-NVP		1	1	Target Not Detected	1	1	Target Not Detected	0	< 50.00 Copies / mL	0	Target Not Detected	0	< 40 Copies / mL	0
LLV-A-01493	Kampala	1	1f = TDF-3TC-EFV		1	1	Target Not Detected	1	1	Target Not Detected	0	Target Not Detected	0	Target Not Detected	0	Target Not Detected	0
LLV-A-01494	Kampala	1	1e = TDF-3TC-NVP		1	1	Target Not Detected	1	1	Target Not Detected	0	Not detected	0	Target Not Detected	0	Target Not Detected	0
LLV-A-01495	Kampala	1	1d = AZT-3TC-EFV		1	1	Target Not Detected	1	1	Target Not Detected	0	< 50.00 Copies / mL	0	Not Detected	0	Target Not Detected	0
LLV-A-01496	Kampala	1	1f = TDF-3TC-EFV		1	1	Target Not Detected	1	1	Target Not Detected	0	Target Not Detected	0	Target Not Detected	0	Target Not Detected	0
LLV-A-01497	Kampala	1	1c = AZT-3TC-NVP		1	1	Target Not Detected	1	1	Target Not Detected	0	Target Not Detected	0	Target Not Detected	0	Target Not Detected	0
LLV-A-01498	Kampala	1	1f = TDF-3TC-EFV		1	1	Target Not Detected	1	1	< 50 Copies / mL	0	Target Not Detected	0	< 50.00 Copies / mL	0	60 Copies / mL	0
LLV-A-01499	Kampala	1	2h = AZT-3TC-ATV/r		2	1	< 20	1	1	< 20 Copies / mL	0	Target Not Detected	0	Target Not Detected	0	Target Not Detected	0
LLV-A-01500	Kampala	1	1f = TDF-3TC-EFV		1	1	Target Not Detected	1	1	Target Not Detected	0	Target Not Detected	0	Not detected	0	Target Not Detected	0
LLV-A-01501	Kampala	1	1f = TDF-3TC-EFV		1	1	< 20	1	1	Not detected	0	< 50.00 Copies / mL	0	< 50.00 Copies / mL	0	Target Not Detected	0
LLV-A-01502	Kampala	1	1f = TDF-3TC-EFV		1	1	Target Not Detected	1	1	1,050 Copies / mL	1	145 Copies / mL	0	973 Copies / mL	0	441 Copies / mL	0
LLV-A-01503	Kampala	1	1f = TDF-3TC-EFV		1	1	Not detected	1	1	Target Not Detected	0	Target Not Detected	0	Not Detected	0	Target Not Detected	0
LLV-A-01504	Kampala	1	1f = TDF-3TC-EFV		1	1	< 20	1	1	Target Not Detected	0	Target Not Detected	0	< 30 Copies / mL	0	Target Not Detected	0
LLV-A-01505	Kampala	1	1f = TDF-3TC-EFV		1	1	< 20	1	1	Target Not Detected	0	< 50.00 Copies / mL	0	< 40 Copies / mL	0	Target Not Detected	0
LLV-A-01506	Kampala	1	1f = TDF-3TC-EFV		1	1	Target Not Detected	1	1	Target Not Detected	0	Target Not Detected	0	Target Not Detected	0	Target Not Detected	0
LLV-A-01507	Kampala	1	1f = TDF-3TC-EFV		1	1	68	2	2	Target Not Detected	0	Target Not Detected	0	100 Copies / mL	0	Not Detected	0
LLV-A-01508	Kampala	1	1c = AZT-3TC-NVP		1	1	Target Not Detected	1	1	Target Not Detected	0	Target Not Detected	0	Target Not Detected	0	Target Not Detected	0
LLV-A-01509	Kampala	1	1f = TDF-3TC-EFV		1	1	Target Not Detected	1	1	Target Not Detected	0	Target Not Detected	0	Target Not Detected	0	Not detected	0
LLV-A-01510	Kampala	1	1f = TDF-3TC-EFV		1	1	Target Not Detected	1	1	Target Not Detected	0	Target Not Detected	0	Not detected	0	< 30 Copies / mL	0
LLV-A-01511	Kampala	1	1f = TDF-3TC-EFV		1	1	Target Not Detected	1	1	113 Copies / mL	0	Target Not Detected	0	Target Not Detected	0	Target Not Detected	0
LLV-A-01512	Kampala	1	1c = AZT-3TC-NVP		1	1	Target Not Detected	1	1	Target Not Detected	0	Target Not Detected	0	Target Not Detected	0	Not Detected	0
LLV-A-01513	Kampala	1	1f = TDF-3TC-EFV		1	1	104	2	2	Target Not Detected	0	Target Not Detected	0	Not detected	0	Target Not Detected	0
LLV-A-01514	Kampala	1	1f = TDF-3TC-EFV		1	1	Target Not Detected	1	1	Target Not Detected	0	Target Not Detected	0	Target Not Detected	0	Not detected	0
LLV-A-01515	Kampala	1	1f = TDF-3TC-EFV		1	1	Target Not Detected	1	1	52,000 Copies / mL	1	127 Copies / mL	0	2,760 Copies / mL	1	1,140 Copies / mL	1
LLV-A-01516	Kampala	1	1f = TDF-3TC-EFV		1	1	Target Not Detected	1	1	65 Copies / mL	0	Target Not Detected	0	Not detected	0	< 50.00 Copies / mL	0
LLV-A-01517	Kampala	1	1f = TDF-3TC-EFV		1	1	Target Not Detected	1	1	Target Not Detected	0	Target Not Detected	0	< 50.00 Copies / mL	0	< 50.00 Copies / mL	0
LLV-A-01518	Kampala	1	1f = TDF-3TC-EFV		1	1	Target Not Detected	1	1	Target Not Detected	0	Target Not Detected	0	Not detected	0	Target Not Detected	0
LLV-A-01519	Kampala	1	1d = AZT-3TC-EFV		1	1	Target Not Detected	1	1	Target Not Detected	0	Target Not Detected	0	Not detected	0	Target Not Detected	0
LLV-A-01520	Kampala	1	1f = TDF-3TC-EFV		1	1	Target Not Detected	1	1	Target Not Detected	0	< 50.00 Copies / mL	0	Target Not Detected	0	Target Not Detected	0
LLV-A-01521	Kampala	1	1f = TDF-3TC-EFV		1	1	< 20	1	1	Not detected	0	Target Not Detected	0	Target Not Detected	0	Target Not Detected	0
LLV-A-01522	Kampala	1	1f = TDF-3TC-EFV		1	1	Target Not Detected	1	1	Target Not Detected	0	Target Not Detected	0	Target Not Detected	0	Not Detected	0
LLV-A-01523	Kampala	1	1f = TDF-3TC-EFV		1	1	Target Not Detected	1	1	Target Not Detected	0	Target Not Detected	0	Target Not Detected	0	Not Detected	0
LLV-A-01524	Kampala	1	1f = TDF-3TC-EFV		1	1	40	1	1	Target Not Detected	0	55 Copies / mL	0	Target Not Detected	0	Target Not Detected	0
LLV-A-01525	Kampala	1	1f = TDF-3TC-EFV		1	1	Target Not Detected	1	1	Target Not Detected	0	Target Not Detected	0	Not Detected	0	Target Not Detected	0
LLV-A-01526	Kampala	1	1f = TDF-3TC-EFV		1	1	Target Not Detected	1	1	Target Not Detected	0	Target Not Detected	0	Not detected	0	Target Not Detected	0
LLV-A-01527	Kampala	1	1c = AZT-3TC-NVP		1	1	Target Not Detected	1	1	Target Not Detected	0	Target Not Detected	0	Not detected	0	< 50.00 Copies / mL	0
LLV-A-01528	Kampala	1	2e = AZT-3TC-LPV/r		2	1	< 20	1	1	Target Not Detected	0	8,270 Copies / mL	1	281 Copies / mL	0	3,344 Copies / mL	1
LLV-A-01529	Kampala	1	1f = TDF-3TC-EFV		1	1	Target Not Detected	1	1	Target Not Detected	0	Target Not Detected	0	Not detected	0	Target Not Detected	0
LLV-A-01530	Kampala	1	1f = TDF-3TC-EFV		1	1	232	3	2	Not detected	0	< 50.00 Copies / mL	0	Not detected	0	Target Not Detected	0
LLV-A-01531	Kampala	1	1f = TDF-3TC-EFV		1	1	< 20	1	1	52 Copies / mL	0	68 Copies / mL	0	Not Detected	0	Target Not Detected	0
LLV-A-01532	Kampala	1	1f = TDF-3TC-EFV		1	1	< 20	1	1	32 Copies / mL	0	Target Not Detected	0	Target Not Detected	0	Target Not Detected	0
LLV-A-01533	Kampala	1	1f = TDF-3TC-EFV		1	1	Target Not Detected	1	1	Target Not Detected	0	750,000 Copies / mL	1	< 50.00 Copies / mL	0	Target Not Detected	0
LLV-A-01534	Kampala	1	1f = TDF-3TC-EFV		1	1	Target Not Detected	1	1	Target Not Detected	0	Target Not Detected	0	Not Detected	0	Not Detected	0
LLV-A-01535	Kampala	1	1f = TDF-3TC-EFV		1	1	284	3	2	16,400 Copies / mL	1	16,500 Copies / mL	1	Target Not Detected	0	< 50.00 Copies / mL	0
LLV-A-01536	Kampala	1	1f = TDF-3TC-EFV		1	1	Target Not Detected	1	1	Target Not Detected	0	Target Not Detected	0	< 20 Copies / mL	0	Target Not Detected	0
LLV-A-01537	Kampala	1	1f = TDF-3TC-EFV		1	1	Target Not Detected	1	1	Target Not Detected	0	Target Not Detected	0	< 40 Copies / mL	0	< 30 Copies / mL	0
LLV-A-01538	Kampala	1	1f = TDF-3TC-EFV		1	1	Target Not Detected	1	1	Target Not Detected	0	Target Not Detected	0	Target Not Detected	0	Not Detected	0
LLV-A-01539	Kampala	1	1c = AZT-3TC-NVP		1	1	Target Not Detected	1	1	Target Not Detected	0	Target Not Detected	0	Target Not Detected	0	Target Not Detected	0
LLV-A-01540	Kampala	1	1c = AZT-3TC-NVP		1	1	< 20	1	1	Target Not Detected	0	Target Not Detected	0	Target Not Detected	0	Target Not Detected	0
LLV-A-01541	Kampala	1	1f = TDF-3TC-EFV		1	1	Target Not Detected	1	1	Target Not Detected	0	Target Not Detected	0	Target Not Detected	0	Target Not Detected	0
LLV-A-01542	Kampala	1	1f = TDF-3TC-EFV		1	1	Target Not Detected	1	1	Target Not Detected	0	< 50.00 Copies / mL	0	Target Not Detected	0	Not Detected	0
LLV-A-01543	Kampala	1	1f = TDF-3TC-EFV		1	1	< 20	1	1	Target Not Detected	0	Target Not Detected	0	< 40 Copies / mL	0	Target Not Detected	0
LLV-A-01544	Kampala	1	1f = TDF-3TC-EFV		1	1	42	1	1	Target Not Detected	0	< 50.00 Copies / mL	0	Not detected	0	Target Not Detected	0
LLV-A-01545	Kampala	1	1f = TDF-3TC-EFV		1	1	< 20	1	1	6,700 Copies / mL	1	527 Copies / mL	0	82 Copies / mL	0	< 50.00 Copies / mL	0
LLV-A-01546	Kampala	1	1e = TDF-3TC-NVP		1	1	Target Not Detected	1	1	Target Not Detected	0	Target Not Detected	0	< 50.00 Copies / mL	0	Not detected	0
LLV-A-01547	Kampala	1	1c = AZT-3TC-NVP		1	1	Target Not Detected	1	1	Target Not Detected	0	3,620 Copies / mL	1	253 Copies / mL	0	150 Copies / mL	0
LLV-A-01548	Kampala	1	1f = TDF-3TC-EFV		1	1	< 20	1	1	Target Not Detected	0	Target Not Detected	0	Not detected	0	Target Not Detected	0
LLV-A-01549	Kampala	1	1e = TDF-3TC-NVP		1	2	Target Not Detected	1	1	Target Not Detected	0	450 Copies / mL	0	174 Copies / mL	0	132 Copies / mL	0
LLV-A-01550	Kampala	1	1d = AZT-3TC-EFV		1	1	Target Not Detected	1	1	Target Not Detected	0	< 50.00 Copies / mL	0	Target Not Detected	0	Target Not Detected	0
LLV-A-01551	Luwero	1	1f = TDF-3TC-EFV		1	2	Target Not Detected	1	1	Target Not Detected	0	Target Not Detected	0	Target Not Detected	0	Target Not Detected	0
LLV-A-01552	Luwero	1	1f = TDF-3TC-EFV		1	2	74	2	2	109 Copies / mL	0	62 Copies / mL	0	< 50.00 Copies / mL	0	< 50.00 Copies / mL	0
LLV-A-01553	Luwero	1	1f = TDF-3TC-EFV		1	1	Not detected	1	1	Target Not Detected	0	Target Not Detected	0	Target Not Detected	0	< 50.00 Copies / mL	0
LLV-A-01554	Luwero	1	1f = TDF-3TC-EFV		1	1	< 20	1	1	Target Not Detected	0	74 Copies / mL	0	< 50.00 Copies / mL	0	Target Not Detected	0
LLV-A-01555	Luwero	1	1f = TDF-3TC-EFV		1	1	Target Not Detected	1	1	Target Not Detected	0	Target Not Detected	0	Target Not Detected	0	Target Not Detected	0
LLV-A-01556	Luwero	1	4f = ABC-3TC-EFV		1	1	< 20	1	1	< 75 Copies / mL	0	< 50.00 Copies / mL	0	Not detected	0	333 Copies / mL	0
LLV-A-01557	Luwero	1	1e = TDF-3TC-NVP		1	2	< 20	1	1	Not detected	0	< 75 Copies / mL	0	Target Not Detected	0	Target Not Detected	0
LLV-A-01558	Luwero	1	1c = AZT-3TC-NVP		1	1	Target Not Detected	1	1	112 Copies / mL	0	Target Not Detected	0	Target Not Detected	0	Target Not Detected	0
LLV-A-01559	Luwero	1	1f = TDF-3TC-EFV		1	1	Target Not Detected	1	1	< 20 Copies / mL	0	Target Not Detected	0	Target Not Detected	0	Target Not Detected	0
LLV-A-01560	Luwero	1	1f = TDF-3TC-EFV		1	2	Target Not Detected	1	1	130 Copies / mL	0	126 Copies / mL	0	Not detected	0	Not Detected	0
LLV-A-01561	Luwero	1	1f = TDF-3TC-EFV		1	2	< 20	1	1	Target Not Detected	0	Target Not Detected	0	Not detected	0	< 50.00 Copies / mL	0
LLV-A-01562	Luwero	1	1f = TDF-3TC-EFV		1	1	Target Not Detected	1	1	Target Not Detected	0	Target Not Detected	0	Not detected	0	Not Detected	0
LLV-A-01563	Luwero	1	1f = TDF-3TC-EFV		1	1	Target Not Detected	1	1	Target Not Detected	0	Target Not Detected	0	Target Not Detected	0	Target Not Detected	0
LLV-A-01564	Luwero	1	1f = TDF-3TC-EFV		1	2	< 20	1	1	Target Not Detected	0	< 50.00 Copies / mL	0	Target Not Detected	0	Target Not Detected	0
LLV-A-01565	Luwero	1	1f = TDF-3TC-EFV		1	4	< 20	1	1	84 Copies / mL	0	< 50.00 Copies / mL	0	48 Copies / mL	0	Target Not Detected	0
LLV-A-01566	Luwero	1	1f = TDF-3TC-EFV		1	2	Target Not Detected	1	1	< 20 Copies / mL	0	Target Not Detected	0	424 Copies / mL	0	Target Not Detected	0
LLV-A-01567	Luwero	1	1f = TDF-3TC-EFV		1	1	Not detected	1	1	Target Not Detected	0	Target Not Detected	0	Not detected	0	Not Detected	0
LLV-A-01568	Luwero	1	1f = TDF-3TC-EFV		1	2	Target Not Detected	1	1	< 50 Copies / mL	0	Target Not Detected	0	Target Not Detected	0	< 50.00 Copies / mL	0
LLV-A-01569	Luwero	1	1c = AZT-3TC-NVP		1	1	Target Not Detected	1	1	Target Not Detected	0	Target Not Detected	0	Target Not Detected	0	Target Not Detected	0
LLV-A-01570	Luwero	1	1f = TDF-3TC-EFV		1	1	< 20	1	1	Not detected	0	112 Copies / mL	0	Not detected	0	64 Copies / mL	0
LLV-A-01571	Luwero	1	1f = TDF-3TC-EFV		1	2	Target Not Detected	1	1	Target Not Detected	0	Target Not Detected	0	Not detected	0	Target Not Detected	0
LLV-A-01572	Luwero	1	1f = TDF-3TC-EFV		1	2	Target Not Detected	1	1	Target Not Detected	0	Target Not Detected	0	Target Not Detected	0	Target Not Detected	0
LLV-A-01573	Luwero	1	1c = AZT-3TC-NVP		1	2	< 20	1	1	1,050 Copies / mL	1	Target Not Detected	0	79 Copies / mL	0	88 Copies / mL	0
LLV-A-01574	Luwero	1	4e = ABC-3TC-NVP		1	1	Target Not Detected	1	1	< 50 Copies / mL	0	< 50.00 Copies / mL	0	< 30 Copies / mL	0	Target Not Detected	0
LLV-A-01575	Luwero	1	1f = TDF-3TC-EFV		1	1	Target Not Detected	1	1	< 50 Copies / mL	0	Target Not Detected	0	54 Copies / mL	0	Target Not Detected	0
LLV-A-01576	Luwero	1	1e = TDF-3TC-NVP		1	1	Target Not Detected	1	1	Target Not Detected	0	132 Copies / mL	0	< 50.00 Copies / mL	0	Target Not Detected	0
LLV-A-01577	Luwero	1	1f = TDF-3TC-EFV		1	1	< 20	1	1	Target Not Detected	0	Target Not Detected	0	Target Not Detected	0	Target Not Detected	0
LLV-A-01578	Luwero	1	1c = AZT-3TC-NVP		1	1	Target Not Detected	1	1	Target Not Detected	0	Target Not Detected	0	Not detected	0	Not Detected	0
LLV-A-01579	Luwero	1	1f = TDF-3TC-EFV		1	2	Target Not Detected	1	1	Target Not Detected	0	122 Copies / mL	0	Not detected	0	Target Not Detected	0
LLV-A-01580	Luwero	1	1f = TDF-3TC-EFV		1	2	Target Not Detected	1	1	Target Not Detected	0	213 Copies / mL	0	Target Not Detected	0	< 50.00 Copies / mL	0
LLV-A-01581	Luwero	1	1f = TDF-3TC-EFV		1	2	< 20	1	1	Target Not Detected	0	Target Not Detected	0	Not detected	0	< 50.00 Copies / mL	0
LLV-A-01582	Luwero	1	1c = AZT-3TC-NVP		1	2	Not detected	1	1	Target Not Detected	0	Target Not Detected	0	Target Not Detected	0	Target Not Detected	0
LLV-A-01583	Luwero	1	1f = TDF-3TC-EFV		1	1	Target Not Detected	1	1	Target Not Detected	0	Target Not Detected	0	Target Not Detected	0	Target Not Detected	0
LLV-A-01584	Luwero	1	1f = TDF-3TC-EFV		1	1	< 20	1	1	Target Not Detected	0	Target Not Detected	0	Not Detected	0	Target Not Detected	0
LLV-A-01585	Luwero	1	1c = AZT-3TC-NVP		1	1	48	1	1	31 Copies / mL	0	Target Not Detected	0	Target Not Detected	0	Target Not Detected	0
LLV-A-01586	Luwero	1	1f = TDF-3TC-EFV		1	1	Target Not Detected	1	1	< 20 Copies / mL	0	Target Not Detected	0	54 Copies / mL	0	Target Not Detected	0
LLV-A-01587	Luwero	1	1c = AZT-3TC-NVP		1	2	< 20	1	1	Target Not Detected	0	< 50.00 Copies / mL	0	257 Copies / mL	0	Not Detected	0
LLV-A-01588	Luwero	1	Left Blank		4	1	Target Not Detected	1	1	Target Not Detected	0	Target Not Detected	0	Target Not Detected	0	Target Not Detected	0
LLV-A-01589	Luwero	1	1f = TDF-3TC-EFV		1	1	386	3	2	2,670 Copies / mL	1	994 Copies / mL	0	14,000 Copies / mL	1	Target Not Detected	0
LLV-A-01590	Luwero	1	1f = TDF-3TC-EFV		1	2	Target Not Detected	1	1	Target Not Detected	0	Target Not Detected	0	Target Not Detected	0	Not Detected	0
LLV-A-01591	Luwero	1	1f = TDF-3TC-EFV		1	1	Target Not Detected	1	1	Target Not Detected	0	Target Not Detected	0	Target Not Detected	0	72 Copies / mL	0
LLV-A-01592	Luwero	1	1f = TDF-3TC-EFV		1	1	Target Not Detected	1	1	Target Not Detected	0	Target Not Detected	0	Target Not Detected	0	Target Not Detected	0
LLV-A-01593	Luwero	1	1f = TDF-3TC-EFV		1	2	70	2	2	Target Not Detected	0	78 Copies / mL	0	< 50.00 Copies / mL	0	< 30 Copies / mL	0
LLV-A-01594	Luwero	1	1f = TDF-3TC-EFV		1	1	< 20	1	1	Target Not Detected	0	< 50.00 Copies / mL	0	58 Copies / mL	0	Target Not Detected	0
LLV-A-01595	Luwero	1	1f = TDF-3TC-EFV		1	1	Not detected	1	1	Not detected	0	Target Not Detected	0	Target Not Detected	0	Not Detected	0
LLV-A-01596	Luwero	1	1f = TDF-3TC-EFV		1	2	< 20	1	1	< 20 Copies / mL	0	Target Not Detected	0	< 50.00 Copies / mL	0	Target Not Detected	0
LLV-A-01597	Luwero	1	1f = TDF-3TC-EFV		1	1	Target Not Detected	1	1	< 75 Copies / mL	0	Target Not Detected	0	Target Not Detected	0	Target Not Detected	0
LLV-A-01598	Luwero	1	1f = TDF-3TC-EFV		1	2	Not detected	1	1	Target Not Detected	0	Target Not Detected	0	Not detected	0	Target Not Detected	0
LLV-A-01599	Luwero	1	1f = TDF-3TC-EFV		1	2	< 20	1	1	< 20 Copies / mL	0	< 50.00 Copies / mL	0	220 Copies / mL	0	< 30 Copies / mL	0
LLV-A-01600	Luwero	1	1f = TDF-3TC-EFV		1	1	Not detected	1	1	Target Not Detected	0	< 50.00 Copies / mL	0	Target Not Detected	0	Target Not Detected	0
LLV-A-01601	Luwero	1	1f = TDF-3TC-EFV		1	1	Target Not Detected	1	1	Target Not Detected	0	Target Not Detected	0	Target Not Detected	0	Target Not Detected	0
LLV-A-01602	Luwero	1	Left Blank		4	1	50	2	2	7,250 Copies / mL	1	47,600 Copies / mL	1	195 Copies / mL	0	Target Not Detected	0
LLV-A-01603	Luwero	1	1f = TDF-3TC-EFV		1	1	Target Not Detected	1	1	Target Not Detected	0	< 50.00 Copies / mL	0	Target Not Detected	0	Target Not Detected	0
LLV-A-01604	Luwero	1	1f = TDF-3TC-EFV		1	2	Not detected	1	1	< 20 Copies / mL	0	Target Not Detected	0	Target Not Detected	0	Target Not Detected	0
LLV-A-01605	Luwero	1	1f = TDF-3TC-EFV		1	2	< 20	1	1	Target Not Detected	0	Target Not Detected	0	Not detected	0	Target Not Detected	0
LLV-A-01606	Luwero	1	1c = AZT-3TC-NVP		1	2	Target Not Detected	1	1	822 Copies / mL	0	4,700 Copies / mL	1	1,280 Copies / mL	1	Target Not Detected	0
LLV-A-01607	Luwero	1	1f = TDF-3TC-EFV		1	2	Target Not Detected	1	1	Target Not Detected	0	Target Not Detected	0	Not detected	0	Target Not Detected	0
LLV-A-01608	Luwero	1	1f = TDF-3TC-EFV		1	1	Not detected	1	1	< 20 Copies / mL	0	61 Copies / mL	0	Target Not Detected	0	Not detected	0
LLV-A-01609	Luwero	1	4c = AZT-3TC-NVP		1	1	Not detected	1	1	Target Not Detected	0	Target Not Detected	0	< 50.00 Copies / mL	0	Target Not Detected	0
LLV-A-01610	Luwero	1	4f = ABC-3TC-EFV		1	1	Target Not Detected	1	1	< 50.00 Copies / mL	0	< 50.00 Copies / mL	0	< 50.00 Copies / mL	0	Target Not Detected	0
LLV-A-01611	Luwero	1	1c = AZT-3TC-NVP		1	2	Target Not Detected	1	1	Target Not Detected	0	Target Not Detected	0	< 50.00 Copies / mL	0	Target Not Detected	0
LLV-A-01612	Luwero	1	1f = TDF-3TC-EFV		1	2	Target Not Detected	1	1	< 50 Copies / mL	0	Target Not Detected	0	Target Not Detected	0	< 50.00 Copies / mL	0
LLV-A-01613	Luwero	1	1e = TDF-3TC-NVP		1	2	< 20	1	1	2,626 Copies / mL	1	Target Not Detected	0	63 Copies / mL	0	Target Not Detected	0
LLV-A-01614	Luwero	1	1f = TDF-3TC-EFV		1	1	< 20	1	1	Target Not Detected	0	Target Not Detected	0	Not Detected	0	< 50.00 Copies / mL	0
LLV-A-01615	Luwero	1	1f = TDF-3TC-EFV		1	2	Target Not Detected	1	1	57 Copies / mL	0	< 50.00 Copies / mL	0	71 Copies / mL	0	Target Not Detected	0
LLV-A-01616	Luwero	1	1f = TDF-3TC-EFV		1	1	< 20	1	1	< 50 Copies / mL	0	Target Not Detected	0	Target Not Detected	0	Target Not Detected	0
LLV-A-01617	Luwero	1	1f = TDF-3TC-EFV		1	1	Target Not Detected	1	1	Target Not Detected	0	Target Not Detected	0	Target Not Detected	0	Target Not Detected	0
LLV-A-01618	Luwero	1	1f = TDF-3TC-EFV		1	2	Target Not Detected	1	1	70 Copies / mL	0	Target Not Detected	0	Not detected	0	Target Not Detected	0
LLV-A-01619	Luwero	1	1f = TDF-3TC-EFV		1	2	Target Not Detected	1	1	Target Not Detected	0	Target Not Detected	0	< 50.00 Copies / mL	0	2,500,000 Copies / mL	1
LLV-A-01620	Luwero	1	1f = TDF-3TC-EFV		1	2	Target Not Detected	1	1	84 Copies / mL	0	Target Not Detected	0	Target Not Detected	0	< 50.00 Copies / mL	0
LLV-A-01621	Luwero	1	5k = ABC-3TC-ATV/r		2	2	< 20	1	1	< 50 Copies / mL	0	Not detected	0	162 Copies / mL	0	Not Detected	0
LLV-A-01622	Luwero	1	1f = TDF-3TC-EFV		1	1	Target Not Detected	1	1	Target Not Detected	0	Target Not Detected	0	Target Not Detected	0	Target Not Detected	0
LLV-A-01623	Luwero	1	1f = TDF-3TC-EFV		1	2	Target Not Detected	1	1	Target Not Detected	0	19,500 Copies / mL	1	Target Not Detected	0	Target Not Detected	0
LLV-A-01624	Luwero	1	1c = AZT-3TC-NVP		1	2	Not detected	1	1	Not detected	0	< 50.00 Copies / mL	0	Target Not Detected	0	Target Not Detected	0
LLV-A-01625	Luwero	1	1f = TDF-3TC-EFV		1	1	Not detected	1	1	Target Not Detected	0	Target Not Detected	0	197 Copies / mL	0	Target Not Detected	0
LLV-A-01626	Luwero	1	1f = TDF-3TC-EFV		1	1	Not detected	1	1	90 Copies / mL	0	156 Copies / mL	0	58 Copies / mL	0	66 Copies / mL	0
LLV-A-01627	Luwero	1	1c = AZT-3TC-NVP		1	1	Not detected	1	1	Not detected	0	Target Not Detected	0	< 50.00 Copies / mL	0	Target Not Detected	0
LLV-A-01628	Luwero	1	1c = AZT-3TC-NVP		1	2	Target Not Detected	1	1	Target Not Detected	0	Target Not Detected	0	Target Not Detected	0	Target Not Detected	0
LLV-A-01629	Luwero	1	1f = TDF-3TC-EFV		1	2	Not detected	1	1	Not detected	0	Target Not Detected	0	< 20 Copies / mL	0	Not Detected	0
LLV-A-01630	Luwero	1	1f = TDF-3TC-EFV		1	1	Target Not Detected	1	1	Not detected	0	59 Copies / mL	0	Target Not Detected	0	Target Not Detected	0
LLV-A-01631	Luwero	1	1f = TDF-3TC-EFV		1	2	342	3	2	1,050 Copies / mL	1	595 Copies / mL	0	707 Copies / mL	0	20,600 Copies / mL	1
LLV-A-01632	Luwero	1	1f = TDF-3TC-EFV		1	2	Target Not Detected	1	1	Target Not Detected	0	Target Not Detected	0	Target Not Detected	0	Not Detected	0
LLV-A-01633	Luwero	1	1i = ABC-3TC-EFV		1	1	50	2	2	354 Copies / mL	0	984 Copies / mL	0	1,474 Copies / mL	1	< 30 Copies / mL	0
LLV-A-01634	Luwero	1	1f = TDF-3TC-EFV		1	2	Target Not Detected	1	1	Not detected	0	Target Not Detected	0	< 40 Copies / mL	0	64 Copies / mL	0
LLV-A-01635	Luwero	1	1f = TDF-3TC-EFV		1	2	Target Not Detected	1	1	Target Not Detected	0	Target Not Detected	0	< 40 Copies / mL	0	< 40 Copies / mL	0
LLV-A-01636	Luwero	1	1f = TDF-3TC-EFV		1	1	Target Not Detected	1	1	< 75 Copies / mL	0	102 Copies / mL	0	64 Copies / mL	0	< 50.00 Copies / mL	0
LLV-A-01637	Luwero	1	1f = TDF-3TC-EFV		1	1	Not detected	1	1	Not detected	0	< 50.00 Copies / mL	0	71 Copies / mL	0	< 50.00 Copies / mL	0
LLV-A-01638	Luwero	1	1e = TDF-3TC-NVP		1	1	< 20	1	1	Target Not Detected	0	Target Not Detected	0	< 50.00 Copies / mL	0	166 Copies / mL	0
LLV-A-01639	Luwero	1	1f = TDF-3TC-EFV		1	1	Target Not Detected	1	1	Target Not Detected	0	Target Not Detected	0	248 Copies / mL	0	Target Not Detected	0
LLV-A-01640	Luwero	1	1d = AZT-3TC-EFV		1	2	Target Not Detected	1	1	Target Not Detected	0	Target Not Detected	0	Target Not Detected	0	Target Not Detected	0
LLV-A-01641	Luwero	1	1f = TDF-3TC-EFV		1	1	< 20	1	1	Target Not Detected	0	103 Copies / mL	0	< 50.00 Copies / mL	0	68 Copies / mL	0
LLV-A-01642	Luwero	1	1f = TDF-3TC-EFV		1	1	Target Not Detected	1	1	Target Not Detected	0	< 50.00 Copies / mL	0	< 50.00 Copies / mL	0	60 Copies / mL	0
LLV-A-01643	Luwero	1	4e = ABC-3TC-NVP		1	1	< 20	1	1	Target Not Detected	0	Target Not Detected	0	346 Copies / mL	0	< 40 Copies / mL	0
LLV-A-01644	Luwero	1	1f = TDF-3TC-EFV		1	2	Not detected	1	1	Not detected	0	Target Not Detected	0	Not detected	0	Target Not Detected	0
LLV-A-01645	Luwero	1	1e = TDF-3TC-NVP		1	2	Not detected	1	1	66 Copies / mL	0	Target Not Detected	0	Target Not Detected	0	< 50.00 Copies / mL	0
LLV-A-01646	Luwero	1	1f = TDF-3TC-EFV		1	2	Target Not Detected	1	1	< 75 Copies / mL	0	Target Not Detected	0	< 50.00 Copies / mL	0	Target Not Detected	0
LLV-A-01647	Luwero	1	1f = TDF-3TC-EFV		1	2	Target Not Detected	1	1	Target Not Detected	0	Target Not Detected	0	Not detected	0	Target Not Detected	0
LLV-A-01648	Luwero	1	1f = TDF-3TC-EFV		1	2	Target Not Detected	1	1	Target Not Detected	0	Target Not Detected	0	Target Not Detected	0	Target Not Detected	0
LLV-A-01649	Luwero	1	1f = TDF-3TC-EFV		1	2	Target Not Detected	1	1	< 50 Copies / mL	0	Target Not Detected	0	Not detected	0	Target Not Detected	0
LLV-A-01650	Luwero	1	1f = TDF-3TC-EFV		1	2	Target Not Detected	1	1	Target Not Detected	0	Target Not Detected	0	Target Not Detected	0	Target Not Detected	0
LLV-A-01651	Luwero	1	1d = AZT-3TC-EFV		1	4	Target Not Detected	1	1	Target Not Detected	0	301 Copies / mL	0	Target Not Detected	0	Target Not Detected	0
LLV-A-01652	Luwero	1	2e = AZT-3TC-LPV/r		2	1	Target Not Detected	1	1	371 Copies / mL	0	Target Not Detected	0	< 30 Copies / mL	0	Not detected	0
LLV-A-01653	Luwero	1	1f = TDF-3TC-EFV		1	1	Target Not Detected	1	1	Target Not Detected	0	Target Not Detected	0	Target Not Detected	0	Target Not Detected	0
LLV-A-01654	Luwero	1	1f = TDF-3TC-EFV		1	2	Target Not Detected	1	1	Not detected	0	< 50.00 Copies / mL	0	Target Not Detected	0	Target Not Detected	0
LLV-A-01655	Luwero	1	1f = TDF-3TC-EFV		1	1	Target Not Detected	1	1	Target Not Detected	0	< 50.00 Copies / mL	0	< 40 Copies / mL	0	< 50.00 Copies / mL	0
LLV-A-01656	Luwero	1	4c = AZT-3TC-NVP		1	2	Target Not Detected	1	1	< 50 Copies / mL	0	Target Not Detected	0	83,500 Copies / mL	1	6,420 Copies / mL	1
LLV-A-01657	Kampala	1	1f = TDF-3TC-EFV		1	1	Target Not Detected	1	1	Target Not Detected	0	Target Not Detected	0	Not Detected	0	156 Copies / mL	0
LLV-A-01658	Kampala	1	1g = TDF-FTC-NVP		1	1	Not detected	1	1	Target Not Detected	0	Not detected	0	Target Not Detected	0	Not Detected	0
LLV-A-01659	Kampala	1	1e = TDF-3TC-NVP		1	1	Target Not Detected	1	1	Target Not Detected	0	Target Not Detected	0	Target Not Detected	0	< 50.00 Copies / mL	0
LLV-A-01660	Kampala	1	1d = AZT-3TC-EFV		1	1	Target Not Detected	1	1	< 20 Copies / mL	0	< 50.00 Copies / mL	0	Target Not Detected	0	54 Copies / mL	0
LLV-A-01661	Kampala	1	1f = TDF-3TC-EFV		1	1	Target Not Detected	1	1	Target Not Detected	0	Target Not Detected	0	< 50.00 Copies / mL	0	< 50.00 Copies / mL	0
LLV-A-01662	Kampala	1	1f = TDF-3TC-EFV		1	2	Target Not Detected	1	1	Target Not Detected	0	Target Not Detected	0	Target Not Detected	0	51 Copies / mL	0
LLV-A-01663	Kampala	1	1e = TDF-3TC-NVP		1	1	Target Not Detected	1	1	Target Not Detected	0	Target Not Detected	0	Target Not Detected	0	Not Detected	0
LLV-A-01664	Kampala	1	Left Blank		4	1	Not detected	1	1	Target Not Detected	0	< 50.00 Copies / mL	0	Target Not Detected	0	Not Detected	0
LLV-A-01665	Kampala	1	1f = TDF-3TC-EFV		1	1	Target Not Detected	1	1	Target Not Detected	0	Target Not Detected	0	Target Not Detected	0	Target Not Detected	0
LLV-A-01666	Kampala	1	Left Blank		4	1	Target Not Detected	1	1	Target Not Detected	0	Target Not Detected	0	Target Not Detected	0	Target Not Detected	0
LLV-A-01667	Kampala	1	1f = TDF-3TC-EFV		1	1	< 20	1	1	Target Not Detected	0	Target Not Detected	0	881 Copies / mL	0	Target Not Detected	0
LLV-A-01668	Kampala	1	1f = TDF-3TC-EFV		1	1	< 20	1	1	< 50 Copies / mL	0	Target Not Detected	0	Target Not Detected	0	< 50.00 Copies / mL	0
LLV-A-01669	Kampala	1	1f = TDF-3TC-EFV		1	1	Target Not Detected	1	1	Target Not Detected	0	Target Not Detected	0	Target Not Detected	0	Target Not Detected	0
LLV-A-01670	Kampala	1	1e = TDF-3TC-NVP		1	1	Target Not Detected	1	1	Target Not Detected	0	Target Not Detected	0	< 839 Copies / mL	0	Not Detected	0
LLV-A-01671	Kampala	1	1f = TDF-3TC-EFV		1	1	Target Not Detected	1	1	Target Not Detected	0	Target Not Detected	0	< 50.00 Copies / mL	0	Target Not Detected	0
LLV-A-01672	Kampala	1	1f = TDF-3TC-EFV		1	2	Target Not Detected	1	1	Target Not Detected	0	Target Not Detected	0	Target Not Detected	0	Not Detected	0
LLV-A-01673	Kampala	1	1f = TDF-3TC-EFV		1	1	Target Not Detected	1	1	Target Not Detected	0	Target Not Detected	0	Target Not Detected	0	Target Not Detected	0
LLV-A-01674	Kampala	1	1f = TDF-3TC-EFV		1	1	Target Not Detected	1	1	Target Not Detected	0	< 50.00 Copies / mL	0	97 Copies / mL	0	< 30 Copies / mL	0
LLV-A-01675	Kampala	1	1f = TDF-3TC-EFV		1	1	Target Not Detected	1	1	Not detected	0	Target Not Detected	0	Target Not Detected	0	Target Not Detected	0
LLV-A-01676	Kampala	1	1f = TDF-3TC-EFV		1	1	Target Not Detected	1	1	Target Not Detected	0	Target Not Detected	0	54 Copies / mL	0	Not Detected	0
LLV-A-01677	Kampala	1	1c = AZT-3TC-NVP		1	1	< 20	1	1	< 50 Copies / mL	0	Target Not Detected	0	Target Not Detected	0	Target Not Detected	0
LLV-A-01678	Kampala	1	1f = TDF-3TC-EFV		1	2	Target Not Detected	1	1	Target Not Detected	0	Target Not Detected	0	86 Copies / mL	0	Target Not Detected	0
LLV-A-01679	Kampala	1	1f = TDF-3TC-EFV		1	1	Target Not Detected	1	1	Not detected	0	145 Copies / mL	0	Not detected	0	73 Copies / mL	0
LLV-A-01680	Kampala	1	1f = TDF-3TC-EFV		1	1	Target Not Detected	1	1	Target Not Detected	0	Target Not Detected	0	Target Not Detected	0	Target Not Detected	0
LLV-A-01681	Kampala	1	1f = TDF-3TC-EFV		1	1	Target Not Detected	1	1	Target Not Detected	0	Target Not Detected	0	Target Not Detected	0	Target Not Detected	0
LLV-A-01682	Kampala	1	1f = TDF-3TC-EFV		1	2	< 20	1	1	< 20 Copies / mL	0	Target Not Detected	0	Not Detected	0	Target Not Detected	0
LLV-A-01683	Kampala	1	4f = ABC-3TC-EFV		1	1	Target Not Detected	1	1	Target Not Detected	0	Target Not Detected	0	Target Not Detected	0	Target Not Detected	0
LLV-A-01684	Kampala	1	1f = TDF-3TC-EFV		1	1	< 20	1	1	Target Not Detected	0	Target Not Detected	0	Target Not Detected	0	Not Detected	0
LLV-A-01685	Kampala	1	1f = TDF-3TC-EFV		1	4	Target Not Detected	1	1	Target Not Detected	0	Target Not Detected	0	< 50.00 Copies / mL	0	Target Not Detected	0
LLV-A-01686	Kampala	1	1d = AZT-3TC-EFV		1	1	Not detected	1	1	Target Not Detected	0	Target Not Detected	0	Target Not Detected	0	Not detected	0
LLV-A-01687	Kampala	1	1e = TDF-3TC-NVP		1	1	Not detected	1	1	Target Not Detected	0	Target Not Detected	0	Target Not Detected	0	Target Not Detected	0
LLV-A-01688	Kampala	1	4c = AZT-3TC-NVP		1	1	206	3	2	323 Copies / mL	0	820 Copies / mL	0	79 Copies / mL	0	Target Not Detected	0
LLV-A-01689	Kampala	1	1c = AZT-3TC-NVP		1	2	Target Not Detected	1	1	Target Not Detected	0	Target Not Detected	0	< 839 Copies / mL	0	Target Not Detected	0
LLV-A-01690	Kampala	1	1c = AZT-3TC-NVP		1	2	< 20	1	1	< 839 Copies / mL	0	Target Not Detected	0	770 Copies / mL	0	Target Not Detected	0
LLV-A-01691	Kampala	1	1d = AZT-3TC-EFV		1	1	Target Not Detected	1	1	Target Not Detected	0	Target Not Detected	0	< 50.00 Copies / mL	0	Target Not Detected	0
LLV-A-01692	Kampala	1	1f = TDF-3TC-EFV		1	1	Target Not Detected	1	1	156 Copies / mL	0	394 Copies / mL	0	Not Detected	0	Target Not Detected	0
LLV-A-01693	Kampala	1	1f = TDF-3TC-EFV		1	1	82	2	2	Target Not Detected	0	Target Not Detected	0	Not Detected	0	Not Detected	0
LLV-A-01694	Kampala	1	1f = TDF-3TC-EFV		1	2	Target Not Detected	1	1	65 Copies / mL	0	Target Not Detected	0	Target Not Detected	0	Not Detected	0
LLV-A-01695	Kampala	1	1f = TDF-3TC-EFV		1	1	< 20	1	1	Target Not Detected	0	Target Not Detected	0	Target Not Detected	0	Target Not Detected	0
LLV-A-01696	Kampala	1	1f = TDF-3TC-EFV		1	1	Target Not Detected	1	1	Target Not Detected	0	Target Not Detected	0	Not detected	0	Not Detected	0
LLV-A-01697	Kampala	1	1f = TDF-3TC-EFV		1	1	Target Not Detected	1	1	Target Not Detected	0	< 50.00 Copies / mL	0	< 839 Copies / mL	0	Not Detected	0
LLV-A-01698	Kampala	1	1f = TDF-3TC-EFV		1	1	Target Not Detected	1	1	Target Not Detected	0	Target Not Detected	0	Target Not Detected	0	Target Not Detected	0
LLV-A-01699	Kampala	1	1e = TDF-3TC-NVP		1	1	< 20	1	1	Target Not Detected	0	135 Copies / mL	0	133 Copies / mL	0	125 Copies / mL	0
LLV-A-01700	Kampala	1	1c = AZT-3TC-NVP		1	1	Target Not Detected	1	1	Target Not Detected	0	Target Not Detected	0	< 50.00 Copies / mL	0	Target Not Detected	0
LLV-A-01701	Kampala	1	1e = TDF-3TC-NVP		1	1	Target Not Detected	1	1	Target Not Detected	0	Target Not Detected	0	Target Not Detected	0	Not detected	0
LLV-A-01702	Kampala	1	1e = TDF-3TC-NVP		1	1	Target Not Detected	1	1	Target Not Detected	0	Target Not Detected	0	Target Not Detected	0	< 50.00 Copies / mL	0
LLV-A-01703	Kampala	1	1e = TDF-3TC-NVP		1	1	Target Not Detected	1	1	Target Not Detected	0	Target Not Detected	0	Not detected	0	Target Not Detected	0
LLV-A-01704	Kampala	1	2e = AZT-3TC-LPV/r		2	1	Target Not Detected	1	1	Target Not Detected	0	Target Not Detected	0	Target Not Detected	0	Not Detected	0
LLV-A-01705	Kampala	1	1e = TDF-3TC-NVP		1	1	Target Not Detected	1	1	Target Not Detected	0	Target Not Detected	0	Target Not Detected	0	Target Not Detected	0
LLV-A-01706	Kampala	1	1e = TDF-3TC-NVP		1	1	Target Not Detected	1	1	Target Not Detected	0	Target Not Detected	0	Target Not Detected	0	Target Not Detected	0
LLV-A-01707	Kampala	1	1e = TDF-3TC-NVP		1	1	Target Not Detected	1	1	Target Not Detected	0	Target Not Detected	0	Target Not Detected	0	Target Not Detected	0
LLV-A-01708	Kampala	1	1e = TDF-3TC-NVP		1	1	Target Not Detected	1	1	Target Not Detected	0	Target Not Detected	0	Target Not Detected	0	Not detected	0
LLV-A-01709	Kampala	1	2b = TDF-3TC-LPV/r		2	1	Target Not Detected	1	1	Target Not Detected	0	Target Not Detected	0	Target Not Detected	0	Target Not Detected	0
LLV-A-01710	Kampala	1	1e = TDF-3TC-NVP		1	1	Target Not Detected	1	1	< 50 Copies / mL	0	Target Not Detected	0	Target Not Detected	0	Not Detected	0
LLV-A-01711	Kampala	1	1e = TDF-3TC-NVP		1	1	Target Not Detected	1	1	Target Not Detected	0	Target Not Detected	0	Target Not Detected	0	Not Detected	0
LLV-A-01712	Kampala	1	1e = TDF-3TC-NVP		1	1	Target Not Detected	1	1	Target Not Detected	0	Target Not Detected	0	< 30 Copies / mL	0	< 50.00 Copies / mL	0
LLV-A-01713	Kampala	1	Left Blank		4	1	Target Not Detected	1	1	Target Not Detected	0	Target Not Detected	0	Target Not Detected	0	Target Not Detected	0
LLV-A-01714	Kampala	1	1f = TDF-3TC-EFV		1	1	Target Not Detected	1	1	Target Not Detected	0	Target Not Detected	0	Target Not Detected	0	Target Not Detected	0
LLV-A-01715	Kampala	1	Left Blank		4	1	Not detected	1	1	Target Not Detected	0	Target Not Detected	0	Target Not Detected	0	Target Not Detected	0
LLV-A-01716	Kampala	1	2e = AZT-3TC-LPV/r		2	1	102	2	2	48 Copies / mL	0	109 Copies / mL	0	17,100 Copies / mL	1	748 Copies / mL	0
LLV-A-01717	Kampala	1	1e = TDF-3TC-NVP		1	1	< 20	1	1	Target Not Detected	0	< 50.00 Copies / mL	0	Not Detected	0	< 839 Copies / mL	0
LLV-A-01718	Kampala	1	1e = TDF-3TC-NVP		1	1	< 20	1	1	Target Not Detected	0	Target Not Detected	0	< 50.00 Copies / mL	0	Target Not Detected	0
LLV-A-01719	Kampala	1	2b = TDF-3TC-LPV/r		2	1	Target Not Detected	1	1	Target Not Detected	0	Target Not Detected	0	970 Copies / mL	0	Not detected	0
LLV-A-01720	Kampala	1	2b = TDF-3TC-LPV/r		2	1	Target Not Detected	1	1	Target Not Detected	0	Target Not Detected	0	Target Not Detected	0	Target Not Detected	0
LLV-A-01721	Kampala	1	1f = TDF-3TC-EFV		1	1	Target Not Detected	1	1	92 Copies / mL	0	< 50.00 Copies / mL	0	Target Not Detected	0	Target Not Detected	0
LLV-A-01722	Kampala	1	1f = TDF-3TC-EFV		1	1	Target Not Detected	1	1	Target Not Detected	0	Target Not Detected	0	Target Not Detected	0	Not detected	0
LLV-A-01723	Kampala	1	1c = AZT-3TC-NVP		1	1	Target Not Detected	1	1	Target Not Detected	0	< 50.00 Copies / mL	0	Target Not Detected	0	Target Not Detected	0
LLV-A-01724	Kampala	1	2e = AZT-3TC-LPV/r		2	1	< 20	1	1	Target Not Detected	0	54 Copies / mL	0	Not detected	0	Target Not Detected	0
LLV-A-01725	Kampala	1	1e = TDF-3TC-NVP		1	1	Target Not Detected	1	1	Target Not Detected	0	64 Copies / mL	0	Target Not Detected	0	Not Detected	0
LLV-A-01726	Kampala	1	1e = TDF-3TC-NVP		1	1	Target Not Detected	1	1	Target Not Detected	0	Target Not Detected	0	< 50.00 Copies / mL	0	Target Not Detected	0
LLV-A-01727	Kampala	1	5d = TDF-3TC-LPV/r		2	1	Target Not Detected	1	1	Target Not Detected	0	57 Copies / mL	0	Not detected	0	Target Not Detected	0
LLV-A-01728	Kampala	1	1e = TDF-3TC-NVP		1	1	Target Not Detected	1	1	Target Not Detected	0	Target Not Detected	0	Target Not Detected	0	Target Not Detected	0
LLV-A-01729	Kampala	1	1c = AZT-3TC-NVP		1	1	< 20	1	1	< 20 Copies / mL	0	Target Not Detected	0	Not Detected	0	< 50.00 Copies / mL	0
LLV-A-01730	Kampala	1	1c = AZT-3TC-NVP		1	1	Not detected	1	1	Target Not Detected	0	Target Not Detected	0	Target Not Detected	0	Target Not Detected	0
LLV-A-01731	Kampala	1	1e = TDF-3TC-NVP		1	1	Target Not Detected	1	1	Target Not Detected	0	Target Not Detected	0	Target Not Detected	0	Not detected	0
LLV-A-01732	Kampala	1	1f = TDF-3TC-EFV		1	1	Target Not Detected	1	1	1,480 Copies / mL	1	148 Copies / mL	0	< 50.00 Copies / mL	0	< 50.00 Copies / mL	0
LLV-A-01733	Kampala	1	2b = TDF-3TC-LPV/r		2	1	Target Not Detected	1	1	Target Not Detected	0	< 50.00 Copies / mL	0	< 50.00 Copies / mL	0	< 50.00 Copies / mL	0
LLV-A-01734	Kampala	1	1c = AZT-3TC-NVP		1	1	Target Not Detected	1	1	260 Copies / mL	0	Target Not Detected	0	Target Not Detected	0	Target Not Detected	0
LLV-A-01735	Kampala	1	2b = TDF-3TC-LPV/r		2	1	52	2	2	Target Not Detected	0	Target Not Detected	0	Target Not Detected	0	< 50.00 Copies / mL	0
LLV-A-01736	Kampala	1	1c = AZT-3TC-NVP		1	1	Target Not Detected	1	1	Target Not Detected	0	Not detected	0	Target Not Detected	0	Target Not Detected	0
LLV-A-01737	Kampala	1	1f = TDF-3TC-EFV		1	1	Target Not Detected	1	1	82 Copies / mL	0	Target Not Detected	0	< 50.00 Copies / mL	0	59 Copies / mL	0
LLV-A-01738	Kampala	1	2b = TDF-3TC-LPV/r		2	1	Target Not Detected	1	1	Target Not Detected	0	Target Not Detected	0	< 30 Copies / mL	0	< 50.00 Copies / mL	0
LLV-A-01739	Kampala	1	1f = TDF-3TC-EFV		1	4	Target Not Detected	1	1	Target Not Detected	0	Target Not Detected	0	Target Not Detected	0	< 50.00 Copies / mL	0
LLV-A-01740	Kampala	1	1f = TDF-3TC-EFV		1	1	Target Not Detected	1	1	97 Copies / mL	0	Target Not Detected	0	Target Not Detected	0	Target Not Detected	0
LLV-A-01741	Kampala	1	1f = TDF-3TC-EFV		1	1	Target Not Detected	1	1	< 20 Copies / mL	0	Target Not Detected	0	46 Copies / mL	0	Target Not Detected	0
LLV-A-01742	Kampala	1	2b = TDF-3TC-LPV/r		2	1	Target Not Detected	1	1	Target Not Detected	0	Target Not Detected	0	Not detected	0	Not Detected	0
LLV-A-01743	Kampala	1	1e = TDF-3TC-NVP		1	1	Target Not Detected	1	1	< 20 Copies / mL	0	Target Not Detected	0	Target Not Detected	0	Target Not Detected	0
LLV-A-01744	Kampala	1	2b = TDF-3TC-LPV/r		2	1	Target Not Detected	1	1	Target Not Detected	0	Target Not Detected	0	Target Not Detected	0	< 50.00 Copies / mL	0
LLV-A-01745	Kampala	1	1e = TDF-3TC-NVP		1	1	Target Not Detected	1	1	Target Not Detected	0	Target Not Detected	0	Not Detected	0	< 30 Copies / mL	0
LLV-A-01746	Kampala	1	1e = TDF-3TC-NVP		1	1	Target Not Detected	1	1	158 Copies / mL	0	Target Not Detected	0	Target Not Detected	0	Not Detected	0
LLV-A-01747	Kampala	1	1c = AZT-3TC-NVP		1	1	< 20	1	1	Target Not Detected	0	Target Not Detected	0	Target Not Detected	0	Target Not Detected	0
LLV-A-01748	Kampala	1	2b = TDF-3TC-LPV/r		2	1	Target Not Detected	1	1	Target Not Detected	0	Target Not Detected	0	Target Not Detected	0	Not Detected	0
LLV-A-01749	Kampala	1	1f = TDF-3TC-EFV		1	1	< 20	1	1	Target Not Detected	0	Target Not Detected	0	Target Not Detected	0	Target Not Detected	0
LLV-A-01750	Kampala	1	1f = TDF-3TC-EFV		1	1	Target Not Detected	1	1	79 Copies / mL	0	Target Not Detected	0	Target Not Detected	0	Target Not Detected	0
LLV-A-01751	Kampala	1	1d = AZT-3TC-EFV		1	1	Target Not Detected	1	1	Target Not Detected	0	Target Not Detected	0	100 Copies / mL	0	Target Not Detected	0
LLV-A-01752	Kampala	1	1c = AZT-3TC-NVP		1	1	Target Not Detected	1	1	< 20 Copies / mL	0	Target Not Detected	0	< 50.00 Copies / mL	0	Target Not Detected	0
LLV-A-01753	Kampala	1	2b = TDF-3TC-LPV/r		2	1	118	2	2	117 Copies / mL	0	Target Not Detected	0	Target Not Detected	0	18,700 Copies / mL	1
LLV-A-01754	Kampala	1	2e = AZT-3TC-LPV/r		2	1	Target Not Detected	1	1	Target Not Detected	0	50 Copies / mL	0	Target Not Detected	0	Target Not Detected	0
LLV-A-01755	Kampala	1	1e = TDF-3TC-NVP		1	1	Target Not Detected	1	1	Target Not Detected	0	Target Not Detected	0	< 30 Copies / mL	0	Target Not Detected	0
LLV-A-01756	Kampala	1	2b = TDF-3TC-LPV/r		2	1	48	1	1	748 Copies / mL	0	< 50.00 Copies / mL	0	812 Copies / mL	0	< 50.00 Copies / mL	0
LLV-A-01757	Kampala	1	1f = TDF-3TC-EFV		1	1	Target Not Detected	1	1	< 20 Copies / mL	0	< 50.00 Copies / mL	0	Target Not Detected	0	< 50.00 Copies / mL	0
LLV-A-01758	Kampala	1	1f = TDF-3TC-EFV		1	1	Target Not Detected	1	1	Target Not Detected	0	Target Not Detected	0	59 Copies / mL	0	Target Not Detected	0
LLV-A-01759	Kampala	1	1e = TDF-3TC-NVP		1	1	Target Not Detected	1	1	Target Not Detected	0	Target Not Detected	0	Target Not Detected	0	206 Copies / mL	0
LLV-A-01760	Kampala	1	1f = TDF-3TC-EFV		1	1	110	2	2	< 20 Copies / mL	0	84 Copies / mL	0	Target Not Detected	0	Target Not Detected	0
LLV-A-01761	Kampala	1	1e = TDF-3TC-NVP		1	1	274	3	2	166 Copies / mL	0	423 Copies / mL	0	51 Copies / mL	0	95 Copies / mL	0
LLV-A-01762	Kampala	1	1f = TDF-3TC-EFV		1	1	Target Not Detected	1	1	< 50 Copies / mL	0	Target Not Detected	0	< 50.00 Copies / mL	0	Target Not Detected	0
LLV-A-01763	Kampala	1	2b = TDF-3TC-LPV/r		2	1	Target Not Detected	1	1	Target Not Detected	0	Target Not Detected	0	Target Not Detected	0	Target Not Detected	0
LLV-A-01764	Kampala	1	2h = AZT-3TC-ATV/r		2	1	Not detected	1	1	Not detected	0	Target Not Detected	0	< 50.00 Copies / mL	0	303 Copies / mL	0
LLV-A-01765	Kampala	1	1f = TDF-3TC-EFV		1	1	Target Not Detected	1	1	Target Not Detected	0	Target Not Detected	0	Target Not Detected	0	Target Not Detected	0
LLV-A-01766	Kampala	1	2e = AZT-3TC-LPV/r		2	1	< 20	1	1	Target Not Detected	0	< 50.00 Copies / mL	0	< 50.00 Copies / mL	0	< 30 Copies / mL	0
LLV-A-01767	Kampala	1	1f = TDF-3TC-EFV		1	1	< 20	1	1	Target Not Detected	0	Target Not Detected	0	Target Not Detected	0	Target Not Detected	0
LLV-A-01768	Kampala	1	1f = TDF-3TC-EFV		1	1	Target Not Detected	1	1	Target Not Detected	0	< 50.00 Copies / mL	0	Target Not Detected	0	< 50.00 Copies / mL	0
LLV-A-01769	Kampala	1	1e = TDF-3TC-NVP		1	1	Target Not Detected	1	1	Target Not Detected	0	Target Not Detected	0	Target Not Detected	0	Not Detected	0
LLV-A-01770	Kampala	1	1f = TDF-3TC-EFV		1	1	Target Not Detected	1	1	Target Not Detected	0	Target Not Detected	0	< 50.00 Copies / mL	0	Target Not Detected	0
LLV-A-01771	Kampala	1	1f = TDF-3TC-EFV		1	1	Target Not Detected	1	1	Target Not Detected	0	Target Not Detected	0	Target Not Detected	0	< 30 Copies / mL	0
LLV-A-01772	Kampala	1	2b = TDF-3TC-LPV/r		2	1	Target Not Detected	1	1	Target Not Detected	0	Target Not Detected	0	Target Not Detected	0	107 Copies / mL	0
LLV-A-01773	Kampala	1	1f = TDF-3TC-EFV		1	1	< 20	1	1	2,110 Copies / mL	1	75 Copies / mL	0	< 20 Copies / mL	0	Not detected	0
LLV-A-01774	Kampala	1	1f = TDF-3TC-EFV		1	1	Target Not Detected	1	1	57 Copies / mL	0	< 50.00 Copies / mL	0	62 Copies / mL	0	< 50.00 Copies / mL	0
LLV-A-01775	Kampala	1	1e = TDF-3TC-NVP		1	1	Target Not Detected	1	1	Target Not Detected	0	Target Not Detected	0	Target Not Detected	0	Not Detected	0
LLV-A-01776	Kampala	1	1e = TDF-3TC-NVP		1	1	Target Not Detected	1	1	< 20 Copies / mL	0	Target Not Detected	0	Target Not Detected	0	Target Not Detected	0
LLV-A-01777	Kampala	1	1f = TDF-3TC-EFV		1	1	Target Not Detected	1	1	Target Not Detected	0	Target Not Detected	0	Target Not Detected	0	< 30 Copies / mL	0
LLV-A-01778	Kampala	1	2b = TDF-3TC-LPV/r		2	1	Target Not Detected	1	1	Target Not Detected	0	Target Not Detected	0	Target Not Detected	0	Target Not Detected	0
LLV-A-01779	Kampala	1	1f = TDF-3TC-EFV		1	1	Target Not Detected	1	1	Target Not Detected	0	Target Not Detected	0	Target Not Detected	0	Target Not Detected	0
LLV-A-01780	Kampala	1	2e = AZT-3TC-LPV/r		2	1	Target Not Detected	1	1	65 Copies / mL	0	Target Not Detected	0	Target Not Detected	0	Target Not Detected	0
LLV-A-01781	Kampala	1	2e = AZT-3TC-LPV/r		2	1	Target Not Detected	1	1	Target Not Detected	0	Target Not Detected	0	Target Not Detected	0	Target Not Detected	0
LLV-A-01782	Kampala	1	1e = TDF-3TC-NVP		1	1	188	2	2	56 Copies / mL	0	110 Copies / mL	0	< 50.00 Copies / mL	0	Target Not Detected	0
LLV-A-01783	Kampala	1	1e = TDF-3TC-NVP		1	1	Target Not Detected	1	1	Target Not Detected	0	Target Not Detected	0	Target Not Detected	0	Target Not Detected	0
LLV-A-01784	Kampala	1	1f = TDF-3TC-EFV		1	1	< 20	1	1	Target Not Detected	0	< 50.00 Copies / mL	0	53 Copies / mL	0	Target Not Detected	0
LLV-A-01785	Kampala	1	1f = TDF-3TC-EFV		1	1	Target Not Detected	1	1	< 20 Copies / mL	0	Target Not Detected	0	Target Not Detected	0	Target Not Detected	0
LLV-A-01786	Kampala	1	1e = TDF-3TC-NVP		1	1	Target Not Detected	1	1	Target Not Detected	0	Target Not Detected	0	< 839 Copies / mL	0	Target Not Detected	0
LLV-A-01787	Kampala	1	2b = TDF-3TC-LPV/r		2	1	< 20	1	1	Target Not Detected	0	Target Not Detected	0	Target Not Detected	0	Target Not Detected	0
LLV-A-01788	Kampala	1	1e = TDF-3TC-NVP		1	1	Target Not Detected	1	1	Target Not Detected	0	Target Not Detected	0	Target Not Detected	0	Target Not Detected	0
LLV-A-01789	Kampala	1	1e = TDF-3TC-NVP		1	1	50	2	2	< 50 Copies / mL	0	Target Not Detected	0	Target Not Detected	0	Target Not Detected	0
LLV-A-01790	Kampala	1	1c = AZT-3TC-NVP		1	1	< 20	1	1	915 Copies / mL	0	834 Copies / mL	0	Target Not Detected	0	64 Copies / mL	0
LLV-A-01791	Kampala	1	1f = TDF-3TC-EFV		1	1	Target Not Detected	1	1	Target Not Detected	0	Target Not Detected	0	Target Not Detected	0	Not detected	0
LLV-A-01792	Kampala	1	2b = TDF-3TC-LPV/r		2	1	Target Not Detected	1	1	Target Not Detected	0	Target Not Detected	0	Target Not Detected	0	Target Not Detected	0
LLV-A-01793	Kampala	1	1e = TDF-3TC-NVP		1	1	Target Not Detected	1	1	< 20 Copies / mL	0	< 50.00 Copies / mL	0	54 Copies / mL	0	< 50.00 Copies / mL	0
LLV-A-01794	Kampala	1	1e = TDF-3TC-NVP		1	1	Target Not Detected	1	1	Target Not Detected	0	< 50.00 Copies / mL	0	< 50.00 Copies / mL	0	< 50.00 Copies / mL	0
LLV-A-01795	Kampala	1	1f = TDF-3TC-EFV		1	1	Target Not Detected	1	1	Target Not Detected	0	Target Not Detected	0	Target Not Detected	0	Not Detected	0
LLV-A-01796	Kampala	1	1f = TDF-3TC-EFV		1	1	Target Not Detected	1	1	Target Not Detected	0	< 50.00 Copies / mL	0	Target Not Detected	0	Target Not Detected	0
LLV-A-01797	Kampala	1	1e = TDF-3TC-NVP		1	1	Target Not Detected	1	1	Target Not Detected	0	Target Not Detected	0	Target Not Detected	0	Target Not Detected	0
LLV-A-01798	Kampala	1	4c = AZT-3TC-NVP		1	1	Target Not Detected	1	1	Target Not Detected	0	Target Not Detected	0	313 Copies / mL	0	Target Not Detected	0
LLV-A-01799	Kampala	1	1e = TDF-3TC-NVP		1	1	Target Not Detected	1	1	Target Not Detected	0	Target Not Detected	0	Target Not Detected	0	< 50.00 Copies / mL	0
LLV-A-01800	Kampala	1	1f = TDF-3TC-EFV		1	1	< 20	1	1	Target Not Detected	0	Target Not Detected	0	Target Not Detected	0	Not detected	0
LLV-A-01801	Kampala	1	1f = TDF-3TC-EFV		1	1	Target Not Detected	1	1	Target Not Detected	0	Target Not Detected	0	Target Not Detected	0	52 Copies / mL	0
LLV-A-01802	Kampala	1	2b = TDF-3TC-LPV/r		2	1	Target Not Detected	1	1	Target Not Detected	0	Target Not Detected	0	Not detected	0	< 50.00 Copies / mL	0
LLV-A-01803	Kampala	1	1f = TDF-3TC-EFV		1	1	Target Not Detected	1	1	Target Not Detected	0	Target Not Detected	0	Target Not Detected	0	Target Not Detected	0
LLV-A-01804	Kampala	1	1e = TDF-3TC-NVP		1	1	Target Not Detected	1	1	Target Not Detected	0	< 50.00 Copies / mL	0	Target Not Detected	0	Target Not Detected	0
LLV-A-01805	Kampala	1	1f = TDF-3TC-EFV		1	1	< 20	1	1	Target Not Detected	0	117 Copies / mL	0	< 30 Copies / mL	0	< 50.00 Copies / mL	0
LLV-A-01806	Kampala	1	1e = TDF-3TC-NVP		1	1	Target Not Detected	1	1	151 Copies / mL	0	< 50.00 Copies / mL	0	Target Not Detected	0	< 50.00 Copies / mL	0
LLV-A-01807	Kampala	1	1e = TDF-3TC-NVP		1	1	Target Not Detected	1	1	< 20 Copies / mL	0	< 50.00 Copies / mL	0	< 50.00 Copies / mL	0	Target Not Detected	0
LLV-A-01808	Kampala	1	1f = TDF-3TC-EFV		1	1	Target Not Detected	1	1	Target Not Detected	0	Target Not Detected	0	Target Not Detected	0	< 30 Copies / mL	0
LLV-A-01809	Kampala	1	2b = TDF-3TC-LPV/r		2	4	Target Not Detected	1	1	Target Not Detected	0	< 50.00 Copies / mL	0	Target Not Detected	0	Target Not Detected	0
LLV-A-01810	Kampala	1	1e = TDF-3TC-NVP		1	1	< 20	1	1	< 20 Copies / mL	0	Target Not Detected	0	Target Not Detected	0	Target Not Detected	0
LLV-A-01811	Kampala	1	1f = TDF-3TC-EFV		1	1	Target Not Detected	1	1	Target Not Detected	0	Target Not Detected	0	Not detected	0	< 30 Copies / mL	0
LLV-A-01812	Kampala	1	2e = AZT-3TC-LPV/r		2	1	Target Not Detected	1	1	< 50 Copies / mL	0	Target Not Detected	0	Target Not Detected	0	Target Not Detected	0
LLV-A-01813	Kampala	1	1e = TDF-3TC-NVP		1	1	Target Not Detected	1	1	51 Copies / mL	0	Target Not Detected	0	< 50.00 Copies / mL	0	Target Not Detected	0
LLV-A-01814	Kampala	1	1f = TDF-3TC-EFV		1	1	Target Not Detected	1	1	< 50 Copies / mL	0	Target Not Detected	0	Target Not Detected	0	708 Copies / mL	0
LLV-A-01815	Kampala	1	1e = TDF-3TC-NVP		1	1	Target Not Detected	1	1	Target Not Detected	0	Target Not Detected	0	Target Not Detected	0	Target Not Detected	0
LLV-A-01816	Kampala	1	1e = TDF-3TC-NVP		1	1	Target Not Detected	1	1	704 Copies / mL	0	Target Not Detected	0	Not Detected	0	Not Detected	0
LLV-A-01817	Kampala	1	1f = TDF-3TC-EFV		1	1	Target Not Detected	1	1	Target Not Detected	0	Target Not Detected	0	51 Copies / mL	0	Target Not Detected	0
LLV-A-01818	Kampala	1	2b = TDF-3TC-LPV/r		2	1	Target Not Detected	1	1	< 20 Copies / mL	0	Target Not Detected	0	161 Copies / mL	0	149 Copies / mL	0
LLV-A-01819	Kampala	1	1f = TDF-3TC-EFV		1	1	Target Not Detected	1	1	Target Not Detected	0	Target Not Detected	0	Target Not Detected	0	< 30 Copies / mL	0
LLV-A-01820	Kampala	1	1f = TDF-3TC-EFV		1	1	Not detected	1	1	Target Not Detected	0	Target Not Detected	0	Target Not Detected	0	< 30 Copies / mL	0
LLV-A-01821	Kampala	1	2j = ABC-3TC-ATV/r		2	1	72	2	2	< 20 Copies / mL	0	< 50.00 Copies / mL	0	< 50.00 Copies / mL	0	102 Copies / mL	0
LLV-A-01822	Kampala	1	2b = TDF-3TC-LPV/r		2	1	Target Not Detected	1	1	Target Not Detected	0	Target Not Detected	0	Target Not Detected	0	< 30 Copies / mL	0
LLV-A-01823	Kampala	1	1f = TDF-3TC-EFV		1	1	Target Not Detected	1	1	Target Not Detected	0	Target Not Detected	0	Target Not Detected	0	Target Not Detected	0
LLV-A-01824	Kampala	1	1f = TDF-3TC-EFV		1	1	82	2	2	Target Not Detected	0	Target Not Detected	0	Not Detected	0	132 Copies / mL	0
LLV-A-01825	Kampala	1	1f = TDF-3TC-EFV		1	1	Target Not Detected	1	1	Target Not Detected	0	< 50.00 Copies / mL	0	68 Copies / mL	0	< 50.00 Copies / mL	0
LLV-A-01826	Kampala	1	1f = TDF-3TC-EFV		1	1	Not detected	1	1	Not detected	0	Target Not Detected	0	Not detected	0	< 30 Copies / mL	0
LLV-A-01827	Kampala	1	1f = TDF-3TC-EFV		1	1	Target Not Detected	1	1	< 50 Copies / mL	0	Target Not Detected	0	Target Not Detected	0	Target Not Detected	0
LLV-A-01828	Kampala	1	1e = TDF-3TC-NVP		1	1	Target Not Detected	1	1	Target Not Detected	0	Target Not Detected	0	Target Not Detected	0	Target Not Detected	0
LLV-A-01829	Kampala	1	2e = AZT-3TC-LPV/r		2	1	Target Not Detected	1	1	Target Not Detected	0	Target Not Detected	0	< 50.00 Copies / mL	0	Target Not Detected	0
LLV-A-01830	Kampala	1	1f = TDF-3TC-EFV		1	1	Target Not Detected	1	1	Target Not Detected	0	Target Not Detected	0	< 839 Copies / mL	0	Target Not Detected	0
LLV-A-01831	Kampala	1	1e = TDF-3TC-NVP		1	1	Target Not Detected	1	1	Target Not Detected	0	Target Not Detected	0	Target Not Detected	0	Target Not Detected	0
LLV-A-01832	Kampala	1	1c = AZT-3TC-NVP		1	1	Target Not Detected	1	1	Target Not Detected	0	< 50.00 Copies / mL	0	< 50.00 Copies / mL	0	< 30 Copies / mL	0
LLV-A-01833	Kampala	1	1g = TDF-FTC-NVP		1	1	Target Not Detected	1	1	Target Not Detected	0	55 Copies / mL	0	Target Not Detected	0	Not Detected	0
LLV-A-01834	Kampala	1	2e = AZT-3TC-LPV/r		2	1	Target Not Detected	1	1	Target Not Detected	0	Target Not Detected	0	Target Not Detected	0	Target Not Detected	0
LLV-A-01835	Kampala	1	1f = TDF-3TC-EFV		1	4	Target Not Detected	1	1	351 Copies / mL	0	Target Not Detected	0	Target Not Detected	0	Not Detected	0
LLV-A-01836	Kampala	1	1c = AZT-3TC-NVP		1	1	Target Not Detected	1	1	Target Not Detected	0	< 50.00 Copies / mL	0	Target Not Detected	0	Target Not Detected	0
LLV-A-01837	Kampala	1	1f = TDF-3TC-EFV		1	1	Target Not Detected	1	1	Target Not Detected	0	Target Not Detected	0	Target Not Detected	0	< 50.00 Copies / mL	0
LLV-A-01838	Kampala	1	1f = TDF-3TC-EFV		1	1	< 20	1	1	106 Copies / mL	0	< 50.00 Copies / mL	0	Not detected	0	< 50.00 Copies / mL	0
LLV-A-01839	Kampala	1	1e = TDF-3TC-NVP		1	1	Target Not Detected	1	1	< 20 Copies / mL	0	Target Not Detected	0	< 20 Copies / mL	0	< 50.00 Copies / mL	0
LLV-A-01840	Kampala	1	1f = TDF-3TC-EFV		1	1	220	3	2	Target Not Detected	0	Target Not Detected	0	Target Not Detected	0	Target Not Detected	0
LLV-A-01841	Kampala	1	1f = TDF-3TC-EFV		1	1	Target Not Detected	1	1	Target Not Detected	0	Target Not Detected	0	Target Not Detected	0	Target Not Detected	0
LLV-A-01842	Kampala	1	1e = TDF-3TC-NVP		1	1	< 20	1	1	Target Not Detected	0	Target Not Detected	0	< 839 Copies / mL	0	Target Not Detected	0
LLV-A-01843	Kampala	1	1e = TDF-3TC-NVP		1	1	Target Not Detected	1	1	Target Not Detected	0	Target Not Detected	0	Not detected	0	Not detected	0
LLV-A-01844	Kampala	1	1f = TDF-3TC-EFV		1	1	Target Not Detected	1	1	Target Not Detected	0	333 Copies / mL	0	Target Not Detected	0	Not Detected	0
LLV-A-01845	Kampala	1	1e = TDF-3TC-NVP		1	1	< 20	1	1	< 50 Copies / mL	0	< 50.00 Copies / mL	0	Target Not Detected	0	Target Not Detected	0
LLV-A-01846	Kampala	1	2e = AZT-3TC-LPV/r		2	1	Target Not Detected	1	1	Target Not Detected	0	Target Not Detected	0	Not detected	0	Not detected	0
LLV-A-01847	Kampala	1	1e = TDF-3TC-NVP		1	1	Target Not Detected	1	1	Target Not Detected	0	Target Not Detected	0	Target Not Detected	0	Target Not Detected	0
LLV-A-01848	Kampala	1	1f = TDF-3TC-EFV		1	1	Not detected	1	1	Target Not Detected	0	< 50.00 Copies / mL	0	< 50.00 Copies / mL	0	< 50.00 Copies / mL	0
LLV-A-01849	Kampala	1	1f = TDF-3TC-EFV		1	1	Target Not Detected	1	1	Target Not Detected	0	Target Not Detected	0	52 Copies / mL	0	Target Not Detected	0
LLV-A-01850	Kampala	1	1f = TDF-3TC-EFV		1	1	Target Not Detected	1	1	Target Not Detected	0	Target Not Detected	0	Target Not Detected	0	< 50.00 Copies / mL	0
LLV-A-01851	Kampala	1	1f = TDF-3TC-EFV		1	1	Target Not Detected	1	1	Target Not Detected	0	Target Not Detected	0	Target Not Detected	0	Target Not Detected	0
LLV-A-01852	Kampala	1	1e = TDF-3TC-NVP		1	1	Target Not Detected	1	1	Target Not Detected	0	Target Not Detected	0	< 839 Copies / mL	0	Not detected	0
LLV-A-01853	Kampala	1	1f = TDF-3TC-EFV		1	1	< 20	1	1	Target Not Detected	0	71 Copies / mL	0	< 30 Copies / mL	0	< 50.00 Copies / mL	0
LLV-A-01854	Kampala	1	1f = TDF-3TC-EFV		1	1	Target Not Detected	1	1	161 Copies / mL	0	Target Not Detected	0	50 Copies / mL	0	Target Not Detected	0
LLV-A-01855	Kampala	1	1f = TDF-3TC-EFV		1	1	Target Not Detected	1	1	94 Copies / mL	0	Target Not Detected	0	< 50.00 Copies / mL	0	Target Not Detected	0
LLV-A-01856	Kampala	1	1e = TDF-3TC-NVP		1	1	Target Not Detected	1	1	Target Not Detected	0	Target Not Detected	0	Target Not Detected	0	Target Not Detected	0
LLV-A-01857	Kampala	1	1e = TDF-3TC-NVP		1	4	Target Not Detected	1	1	Target Not Detected	0	Target Not Detected	0	Target Not Detected	0	Not Detected	0
LLV-A-01858	Kampala	1	Left Blank		4	1	Not detected	1	1	Target Not Detected	0	Target Not Detected	0	Target Not Detected	0	Target Not Detected	0
LLV-A-01859	Kampala	1	1e = TDF-3TC-NVP		1	1	Target Not Detected	1	1	Target Not Detected	0	Target Not Detected	0	Target Not Detected	0	Target Not Detected	0
LLV-A-01860	Kampala	1	2b = TDF-3TC-LPV/r		2	1	Target Not Detected	1	1	Target Not Detected	0	< 50.00 Copies / mL	0	Not Detected	0	< 30 Copies / mL	0
LLV-A-01861	Kampala	1	1f = TDF-3TC-EFV		1	1	Target Not Detected	1	1	Target Not Detected	0	Target Not Detected	0	Not Detected	0	Not detected	0
LLV-A-01862	Kampala	1	1c = AZT-3TC-NVP		1	1	62	2	2	< 20 Copies / mL	0	< 50.00 Copies / mL	0	< 40 Copies / mL	0	< 30 Copies / mL	0
LLV-A-01863	Kampala	1	1f = TDF-3TC-EFV		1	1	Target Not Detected	1	1	Target Not Detected	0	< 50.00 Copies / mL	0	Target Not Detected	0	< 50.00 Copies / mL	0
LLV-A-01864	Kampala	1	1e = TDF-3TC-NVP		1	1	Target Not Detected	1	1	< 50 Copies / mL	0	Target Not Detected	0	Target Not Detected	0	Target Not Detected	0
LLV-A-01865	Kampala	1	4f = ABC-3TC-EFV		1	1	Target Not Detected	1	1	Target Not Detected	0	Target Not Detected	0	64 Copies / mL	0	109 Copies / mL	0
LLV-A-01866	Kampala	1	1f = TDF-3TC-EFV		1	1	< 20	1	1	Target Not Detected	0	Target Not Detected	0	Target Not Detected	0	Not Detected	0
LLV-A-01867	Kampala	1	1e = TDF-3TC-NVP		1	1	Target Not Detected	1	1	Target Not Detected	0	Target Not Detected	0	Target Not Detected	0	Target Not Detected	0
LLV-A-01868	Kampala	1	1e = TDF-3TC-NVP		1	1	Not detected	1	1	Target Not Detected	0	Target Not Detected	0	Target Not Detected	0	Target Not Detected	0
LLV-A-01869	Kampala	1	1e = TDF-3TC-NVP		1	1	Not detected	1	1	Target Not Detected	0	Target Not Detected	0	60 Copies / mL	0	< 50.00 Copies / mL	0
LLV-A-01870	Kampala	1	1e = TDF-3TC-NVP		1	1	Target Not Detected	1	1	82 Copies / mL	0	Target Not Detected	0	Target Not Detected	0	< 839 Copies / mL	0
LLV-A-01871	Kampala	1	1e = TDF-3TC-NVP		1	1	< 20	1	1	Target Not Detected	0	Target Not Detected	0	Target Not Detected	0	Not Detected	0
LLV-A-01872	Kampala	1	1f = TDF-3TC-EFV		1	1	< 20	1	1	Target Not Detected	0	< 50.00 Copies / mL	0	Target Not Detected	0	< 50.00 Copies / mL	0
LLV-A-01873	Kampala	1	1e = TDF-3TC-NVP		1	1	Target Not Detected	1	1	Target Not Detected	0	< 50.00 Copies / mL	0	< 30 Copies / mL	0	< 50.00 Copies / mL	0
LLV-A-01874	Kampala	1	1f = TDF-3TC-EFV		1	1	Target Not Detected	1	1	Target Not Detected	0	Target Not Detected	0	Target Not Detected	0	< 30 Copies / mL	0
LLV-A-01875	Kampala	1	1e = TDF-3TC-NVP		1	4	Target Not Detected	1	1	Target Not Detected	0	Target Not Detected	0	Target Not Detected	0	Target Not Detected	0
LLV-A-01876	Kampala	1	1f = TDF-3TC-EFV		1	1	Target Not Detected	1	1	Target Not Detected	0	Target Not Detected	0	Target Not Detected	0	Target Not Detected	0
LLV-A-01877	Kampala	1	2e = AZT-3TC-LPV/r		2	1	Target Not Detected	1	1	Target Not Detected	0	Target Not Detected	0	Target Not Detected	0	Target Not Detected	0
LLV-A-01878	Kampala	1	2b = TDF-3TC-LPV/r		2	1	Target Not Detected	1	1	Target Not Detected	0	Target Not Detected	0	Target Not Detected	0	119 Copies / mL	0
LLV-A-01879	Kampala	1	1f = TDF-3TC-EFV		1	1	Target Not Detected	1	1	Target Not Detected	0	Target Not Detected	0	Target Not Detected	0	Target Not Detected	0
LLV-A-01880	Kampala	1	1e = TDF-3TC-NVP		1	1	Target Not Detected	1	1	Not detected	0	< 50.00 Copies / mL	0	55 Copies / mL	0	Target Not Detected	0
LLV-A-01881	Kampala	1	1e = TDF-3TC-NVP		1	1	Target Not Detected	1	1	Target Not Detected	0	Target Not Detected	0	< 50.00 Copies / mL	0	< 30 Copies / mL	0
LLV-A-01882	Kampala	1	1e = TDF-3TC-NVP		1	1	Target Not Detected	1	1	Target Not Detected	0	Target Not Detected	0	Target Not Detected	0	Target Not Detected	0
LLV-A-01883	Kampala	1	1f = TDF-3TC-EFV		1	1	Target Not Detected	1	1	Target Not Detected	0	Target Not Detected	0	Target Not Detected	0	Target Not Detected	0
LLV-A-01884	Kampala	1	1e = TDF-3TC-NVP		1	1	Target Not Detected	1	1	Target Not Detected	0	Not detected	0	Not Detected	0	Target Not Detected	0
LLV-A-01885	Kampala	1	1e = TDF-3TC-NVP		1	1	Target Not Detected	1	1	Target Not Detected	0	Target Not Detected	0	Target Not Detected	0	Target Not Detected	0
LLV-A-01886	Kampala	1	Left Blank		4	1	Target Not Detected	1	1	Target Not Detected	0	Target Not Detected	0	Target Not Detected	0	< 30 Copies / mL	0
LLV-A-01887	Kampala	1	1f = TDF-3TC-EFV		1	1	Target Not Detected	1	1	Target Not Detected	0	Target Not Detected	0	Target Not Detected	0	Not detected	0
LLV-A-01888	Kampala	1	1e = TDF-3TC-NVP		1	1	Target Not Detected	1	1	67 Copies / mL	0	Target Not Detected	0	73 Copies / mL	0	63 Copies / mL	0
LLV-A-01889	Kampala	1	1e = TDF-3TC-NVP		1	1	Target Not Detected	1	1	Target Not Detected	0	Not detected	0	< 50.00 Copies / mL	0	Target Not Detected	0
LLV-A-01890	Kampala	1	1f = TDF-3TC-EFV		1	1	Target Not Detected	1	1	Target Not Detected	0	< 50.00 Copies / mL	0	Not Detected	0	Target Not Detected	0
LLV-A-01891	Kampala	1	1f = TDF-3TC-EFV		1	1	Not detected	1	1	Target Not Detected	0	Target Not Detected	0	Target Not Detected	0	Target Not Detected	0
LLV-A-01892	Kampala	1	2b = TDF-3TC-LPV/r		2	1	318	3	2	480 Copies / mL	0	112 Copies / mL	0	383 Copies / mL	0	< 50.00 Copies / mL	0
LLV-A-01893	Kampala	1	1c = AZT-3TC-NVP		1	1	< 20	1	1	Target Not Detected	0	< 50.00 Copies / mL	0	Target Not Detected	0	< 50.00 Copies / mL	0
LLV-A-01894	Kampala	1	2b = TDF-3TC-LPV/r		2	1	Target Not Detected	1	1	Target Not Detected	0	Target Not Detected	0	Target Not Detected	0	Not Detected	0
LLV-A-01895	Kampala	1	1f = TDF-3TC-EFV		1	1	< 20	1	1	Target Not Detected	0	Target Not Detected	0	Target Not Detected	0	Target Not Detected	0
LLV-A-01896	Kampala	1	1f = TDF-3TC-EFV		1	1	< 20	1	1	Target Not Detected	0	< 50.00 Copies / mL	0	< 50.00 Copies / mL	0	< 50.00 Copies / mL	0
LLV-A-01897	Kampala	1	1f = TDF-3TC-EFV		1	1	< 20	1	1	Target Not Detected	0	Target Not Detected	0	Target Not Detected	0	Target Not Detected	0
LLV-A-01898	Kampala	1	2e = AZT-3TC-LPV/r		2	1	Target Not Detected	1	1	Target Not Detected	0	Target Not Detected	0	Target Not Detected	0	Not Detected	0
LLV-A-01899	Kampala	1	2b = TDF-3TC-LPV/r		2	1	Target Not Detected	1	1	Target Not Detected	0	< 50.00 Copies / mL	0	Target Not Detected	0	Target Not Detected	0
LLV-A-01900	Kampala	1	1f = TDF-3TC-EFV		1	1	< 20	1	1	Target Not Detected	0	Target Not Detected	0	Target Not Detected	0	Target Not Detected	0
LLV-A-01901	Kampala	1	1d = AZT-3TC-EFV		1	1	Target Not Detected	1	1	Target Not Detected	0	Target Not Detected	0	Target Not Detected	0	Target Not Detected	0
LLV-A-01902	Kampala	1	5d = TDF-3TC-LPV/r		2	1	Target Not Detected	1	1	400 Copies / mL	0	Target Not Detected	0	Target Not Detected	0	Target Not Detected	0
LLV-A-01903	Kampala	1	1e = TDF-3TC-NVP		1	1	Target Not Detected	1	1	Not detected	0	< 50.00 Copies / mL	0	Target Not Detected	0	Target Not Detected	0
LLV-A-01904	Kampala	1	1f = TDF-3TC-EFV		1	1	Target Not Detected	1	1	Target Not Detected	0	Target Not Detected	0	Target Not Detected	0	50 Copies / mL	0
LLV-A-01905	Kampala	1	1e = TDF-3TC-NVP		1	1	< 20	1	1	Target Not Detected	0	Target Not Detected	0	< 50.00 Copies / mL	0	Target Not Detected	0
LLV-A-01906	Kampala	1	1f = TDF-3TC-EFV		1	1	< 20	1	1	Target Not Detected	0	Target Not Detected	0	Target Not Detected	0	Target Not Detected	0
LLV-A-01907	Kampala	1	1f = TDF-3TC-EFV		1	1	Target Not Detected	1	1	< 50 Copies / mL	0	< 50.00 Copies / mL	0	Target Not Detected	0	Not detected	0
LLV-A-01908	Kampala	1	1f = TDF-3TC-EFV		1	1	< 20	1	1	< 20 Copies / mL	0	Target Not Detected	0	136 Copies / mL	0	Not detected	0
LLV-A-01909	Kampala	1	2b = TDF-3TC-LPV/r		2	1	< 20	1	1	Target Not Detected	0	55 Copies / mL	0	< 50.00 Copies / mL	0	Not Detected	0
LLV-A-01910	Kampala	1	1f = TDF-3TC-EFV		1	4	Target Not Detected	1	1	Target Not Detected	0	Target Not Detected	0	Not detected	0	Target Not Detected	0
LLV-A-01911	Kampala	1	1e = TDF-3TC-NVP		1	1	Target Not Detected	1	1	97 Copies / mL	0	Target Not Detected	0	Target Not Detected	0	Target Not Detected	0
LLV-A-01912	Kampala	1	2b = TDF-3TC-LPV/r		2	1	< 20	1	1	Target Not Detected	0	51 Copies / mL	0	< 50.00 Copies / mL	0	Target Not Detected	0
LLV-A-01913	Kampala	1	1f = TDF-3TC-EFV		1	1	Target Not Detected	1	1	70 Copies / mL	0	102 Copies / mL	0	76 Copies / mL	0	60 Copies / mL	0
LLV-A-01914	Kampala	1	1f = TDF-3TC-EFV		1	1	Target Not Detected	1	1	Target Not Detected	0	Target Not Detected	0	Target Not Detected	0	Target Not Detected	0
LLV-A-01915	Kampala	1	Left Blank		4	1	Target Not Detected	1	1	61 Copies / mL	0	< 50.00 Copies / mL	0	Target Not Detected	0	< 50.00 Copies / mL	0
LLV-A-01916	Kampala	1	1e = TDF-3TC-NVP		1	1	< 20	1	1	76 Copies / mL	0	Target Not Detected	0	< 50.00 Copies / mL	0	Target Not Detected	0
LLV-A-01917	Kampala	1	2b = TDF-3TC-LPV/r		2	1	Target Not Detected	1	1	Target Not Detected	0	Target Not Detected	0	Not Detected	0	Target Not Detected	0
LLV-A-01918	Kampala	1	2b = TDF-3TC-LPV/r		2	1	Target Not Detected	1	1	Target Not Detected	0	Target Not Detected	0	Target Not Detected	0	Not detected	0
LLV-A-01919	Kampala	1	1f = TDF-3TC-EFV		1	1	Target Not Detected	1	1	Target Not Detected	0	Target Not Detected	0	Not Detected	0	Target Not Detected	0
LLV-A-01920	Kampala	1	1e = TDF-3TC-NVP		1	1	Target Not Detected	1	1	Target Not Detected	0	Target Not Detected	0	82 Copies / mL	0	Not Detected	0
LLV-A-01921	Kampala	1	1f = TDF-3TC-EFV		1	4	56	2	2	Target Not Detected	0	Target Not Detected	0	Not Detected	0	< 839 Copies / mL	0
LLV-A-01922	Kampala	1	1e = TDF-3TC-NVP		1	1	Target Not Detected	1	1	Target Not Detected	0	Target Not Detected	0	Target Not Detected	0	Not detected	0
LLV-A-01923	Kampala	1	1f = TDF-3TC-EFV		1	1	< 20	1	1	Target Not Detected	0	Target Not Detected	0	102 Copies / mL	0	Not detected	0
LLV-A-01924	Kampala	1	1f = TDF-3TC-EFV		1	1	Target Not Detected	1	1	Not detected	0	Target Not Detected	0	Target Not Detected	0	Not Detected	0
LLV-A-01925	Kampala	1	1f = TDF-3TC-EFV		1	1	Target Not Detected	1	1	Target Not Detected	0	< 50.00 Copies / mL	0	Target Not Detected	0	Not Detected	0
LLV-A-01926	Kampala	1	1f = TDF-3TC-EFV		1	1	Target Not Detected	1	1	Target Not Detected	0	< 50.00 Copies / mL	0	Target Not Detected	0	Target Not Detected	0
LLV-A-01927	Kampala	1	1f = TDF-3TC-EFV		1	1	56	2	2	Target Not Detected	0	Target Not Detected	0	66 Copies / mL	0	Target Not Detected	0
LLV-A-01928	Kampala	1	1e = TDF-3TC-NVP		1	1	Target Not Detected	1	1	Target Not Detected	0	Target Not Detected	0	Target Not Detected	0	Target Not Detected	0
LLV-A-01929	Kampala	1	1f = TDF-3TC-EFV		1	1	< 20	1	1	< 50 Copies / mL	0	< 50.00 Copies / mL	0	< 20 Copies / mL	0	< 40 Copies / mL	0
LLV-A-01930	Kampala	1	1f = TDF-3TC-EFV		1	1	Target Not Detected	1	1	Target Not Detected	0	Target Not Detected	0	Target Not Detected	0	Target Not Detected	0
LLV-A-01931	Kampala	1	1e = TDF-3TC-NVP		1	1	Target Not Detected	1	1	< 20 Copies / mL	0	Target Not Detected	0	< 50.00 Copies / mL	0	< 50.00 Copies / mL	0
LLV-A-01932	Kampala	1	1f = TDF-3TC-EFV		1	1	Target Not Detected	1	1	Target Not Detected	0	Target Not Detected	0	< 50.00 Copies / mL	0	Target Not Detected	0
LLV-A-01933	Kampala	1	1f = TDF-3TC-EFV		1	1	Target Not Detected	1	1	Target Not Detected	0	< 50.00 Copies / mL	0	< 50.00 Copies / mL	0	117 Copies / mL	0
LLV-A-01934	Kampala	1	2f = TDF-FTC-ATV/r		2	1	Target Not Detected	1	1	Target Not Detected	0	Target Not Detected	0	Target Not Detected	0	Target Not Detected	0
LLV-A-01935	Kampala	1	1f = TDF-3TC-EFV		1	1	Target Not Detected	1	1	109 Copies / mL	0	< 50.00 Copies / mL	0	Target Not Detected	0	Target Not Detected	0
LLV-A-01936	Kampala	1	1e = TDF-3TC-NVP		1	1	Target Not Detected	1	1	Target Not Detected	0	Target Not Detected	0	Target Not Detected	0	Not detected	0
LLV-A-01937	Kampala	1	1e = TDF-3TC-NVP		1	4	< 20	1	1	Target Not Detected	0	Target Not Detected	0	Target Not Detected	0	Target Not Detected	0
LLV-A-01938	Kampala	1	1e = TDF-3TC-NVP		1	1	Target Not Detected	1	1	Target Not Detected	0	< 50.00 Copies / mL	0	Target Not Detected	0	Target Not Detected	0
LLV-A-01939	Kampala	1	1f = TDF-3TC-EFV		1	1	Target Not Detected	1	1	Target Not Detected	0	Target Not Detected	0	Not detected	0	Not Detected	0
LLV-A-01940	Kampala	1	1f = TDF-3TC-EFV		1	1	Target Not Detected	1	1	Target Not Detected	0	Target Not Detected	0	Not detected	0	Not Detected	0
LLV-A-01941	Kampala	1	1e = TDF-3TC-NVP		1	1	Target Not Detected	1	1	Target Not Detected	0	Target Not Detected	0	Not Detected	0	Target Not Detected	0
LLV-A-01942	Kampala	1	1f = TDF-3TC-EFV		1	1	Target Not Detected	1	1	< 20 Copies / mL	0	526 Copies / mL	0	Target Not Detected	0	< 50.00 Copies / mL	0
LLV-A-01943	Kampala	1	1e = TDF-3TC-NVP		1	1	Target Not Detected	1	1	Target Not Detected	0	Target Not Detected	0	Target Not Detected	0	Target Not Detected	0
LLV-A-01944	Kampala	1	1f = TDF-3TC-EFV		1	4	Target Not Detected	1	1	< 50 Copies / mL	0	Target Not Detected	0	Not detected	0	Not detected	0
LLV-A-01945	Kampala	1	5j = ABC-3TC-LPV/r		2	1	Target Not Detected	1	1	Target Not Detected	0	Target Not Detected	0	Target Not Detected	0	Target Not Detected	0
LLV-A-01946	Kampala	1	1f = TDF-3TC-EFV		1	1	Target Not Detected	1	1	Target Not Detected	0	Target Not Detected	0	Target Not Detected	0	Target Not Detected	0
LLV-A-01947	Kampala	1	1f = TDF-3TC-EFV		1	1	Target Not Detected	1	1	Target Not Detected	0	Target Not Detected	0	78 Copies / mL	0	< 50.00 Copies / mL	0
LLV-A-01948	Kampala	1	1e = TDF-3TC-NVP		1	1	Target Not Detected	1	1	Target Not Detected	0	Target Not Detected	0	Target Not Detected	0	Target Not Detected	0
LLV-A-01949	Kampala	1	1f = TDF-3TC-EFV		1	1	< 20	1	1	< 20 Copies / mL	0	< 50.00 Copies / mL	0	< 50.00 Copies / mL	0	< 50.00 Copies / mL	0
LLV-A-01950	Kampala	1	1f = TDF-3TC-EFV		1	1	54	2	2	Target Not Detected	0	Target Not Detected	0	Target Not Detected	0	Target Not Detected	0
LLV-A-01951	Kampala	1	1f = TDF-3TC-EFV		1	1	< 20	1	1	Target Not Detected	0	Target Not Detected	0	120 Copies / mL	0	Not Detected	0
LLV-A-01952	Kampala	1	1f = TDF-3TC-EFV		1	1	Target Not Detected	1	1	Target Not Detected	0	Target Not Detected	0	Target Not Detected	0	Target Not Detected	0
LLV-A-01953	Kampala	1	1f = TDF-3TC-EFV		1	1	Target Not Detected	1	1	Target Not Detected	0	Target Not Detected	0	Not detected	0	Target Not Detected	0
LLV-A-01954	Kampala	1	Left Blank		4	1	Target Not Detected	1	1	< 75 Copies / mL	0	Not detected	0	Target Not Detected	0	< 50.00 Copies / mL	0
LLV-A-01955	Kampala	1	1e = TDF-3TC-NVP		1	1	< 20	1	1	Target Not Detected	0	Target Not Detected	0	< 50.00 Copies / mL	0	Target Not Detected	0
LLV-A-01956	Kampala	1	1e = TDF-3TC-NVP		1	1	Target Not Detected	1	1	Target Not Detected	0	Target Not Detected	0	< 30 Copies / mL	0	Target Not Detected	0
LLV-A-01957	Kampala	1	1f = TDF-3TC-EFV		1	1	252	3	2	< 50 Copies / mL	0	Target Not Detected	0	Target Not Detected	0	Target Not Detected	0
LLV-A-01958	Kampala	1	1f = TDF-3TC-EFV		1	1	Target Not Detected	1	1	Target Not Detected	0	< 50.00 Copies / mL	0	Target Not Detected	0	< 50.00 Copies / mL	0
LLV-A-01959	Kampala	1	1e = TDF-3TC-NVP		1	1	Target Not Detected	1	1	142 Copies / mL	0	Target Not Detected	0	Target Not Detected	0	Target Not Detected	0
LLV-A-01960	Kampala	1	1e = TDF-3TC-NVP		1	1	Target Not Detected	1	1	Target Not Detected	0	Target Not Detected	0	Target Not Detected	0	< 50.00 Copies / mL	0
LLV-A-01961	Kampala	1	1f = TDF-3TC-EFV		1	1	Target Not Detected	1	1	Target Not Detected	0	Target Not Detected	0	Not Detected	0	< 30 Copies / mL	0
LLV-A-01962	Kampala	1	4f = ABC-3TC-EFV		1	1	Target Not Detected	1	1	Target Not Detected	0	80 Copies / mL	0	Target Not Detected	0	Target Not Detected	0
LLV-A-01963	Kampala	1	1f = TDF-3TC-EFV		1	1	Target Not Detected	1	1	Target Not Detected	0	Target Not Detected	0	Target Not Detected	0	Target Not Detected	0
LLV-A-01964	Kampala	1	1f = TDF-3TC-EFV		1	1	Target Not Detected	1	1	Target Not Detected	0	Target Not Detected	0	Not Detected	0	Target Not Detected	0
LLV-A-01965	Kampala	1	1e = TDF-3TC-NVP		1	1	Target Not Detected	1	1	Target Not Detected	0	< 50.00 Copies / mL	0	Target Not Detected	0	Target Not Detected	0
LLV-A-01966	Kampala	1	1f = TDF-3TC-EFV		1	1	< 20	1	1	134 Copies / mL	0	Target Not Detected	0	< 50.00 Copies / mL	0	< 30 Copies / mL	0
LLV-A-01967	Kampala	1	1e = TDF-3TC-NVP		1	1	Target Not Detected	1	1	Target Not Detected	0	Target Not Detected	0	Target Not Detected	0	Not detected	0
LLV-A-01968	Kampala	1	1f = TDF-3TC-EFV		1	1	Target Not Detected	1	1	Target Not Detected	0	< 50.00 Copies / mL	0	Target Not Detected	0	57 Copies / mL	0
LLV-A-01969	Kampala	1	1e = TDF-3TC-NVP		1	1	Target Not Detected	1	1	Target Not Detected	0	Target Not Detected	0	Target Not Detected	0	< 30 Copies / mL	0
LLV-A-01970	Kampala	1	1e = TDF-3TC-NVP		1	1	Target Not Detected	1	1	Target Not Detected	0	Target Not Detected	0	Target Not Detected	0	Target Not Detected	0
LLV-A-01971	Kampala	1	1f = TDF-3TC-EFV		1	1	Target Not Detected	1	1	Target Not Detected	0	Target Not Detected	0	99 Copies / mL	0	< 30 Copies / mL	0
LLV-A-01972	Kampala	1	1e = TDF-3TC-NVP		1	1	< 20	1	1	112 Copies / mL	0	Target Not Detected	0	Target Not Detected	0	< 50.00 Copies / mL	0
LLV-A-01973	Kampala	1	1f = TDF-3TC-EFV		1	1	Target Not Detected	1	1	Target Not Detected	0	Target Not Detected	0	Target Not Detected	0	53 Copies / mL	0
LLV-A-01974	Kampala	1	1e = TDF-3TC-NVP		1	1	222	3	2	Target Not Detected	0	Target Not Detected	0	Target Not Detected	0	Target Not Detected	0
LLV-A-01975	Kampala	1	1f = TDF-3TC-EFV		1	1	< 20	1	1	Target Not Detected	0	Target Not Detected	0	< 50.00 Copies / mL	0	149 Copies / mL	0
LLV-A-01976	Kampala	1	1f = TDF-3TC-EFV		1	1	< 20	1	1	Target Not Detected	0	Target Not Detected	0	Target Not Detected	0	62 Copies / mL	0
LLV-A-01977	Kampala	1	1e = TDF-3TC-NVP		1	1	Target Not Detected	1	1	Target Not Detected	0	Target Not Detected	0	Target Not Detected	0	< 50.00 Copies / mL	0
LLV-A-01978	Kampala	1	1f = TDF-3TC-EFV		1	1	Target Not Detected	1	1	Target Not Detected	0	< 50.00 Copies / mL	0	77 Copies / mL	0	Not detected	0
LLV-A-01979	Kampala	1	1f = TDF-3TC-EFV		1	1	Target Not Detected	1	1	Target Not Detected	0	Target Not Detected	0	2,570 Copies / mL	1	Target Not Detected	0
LLV-A-01980	Kampala	1	1f = TDF-3TC-EFV		1	1	Target Not Detected	1	1	Target Not Detected	0	Target Not Detected	0	Target Not Detected	0	Target Not Detected	0
LLV-A-01981	Kampala	1	1e = TDF-3TC-NVP		1	1	Target Not Detected	1	1	Target Not Detected	0	Target Not Detected	0	Target Not Detected	0	Target Not Detected	0
LLV-A-01982	Kampala	1	1f = TDF-3TC-EFV		1	1	Target Not Detected	1	1	Target Not Detected	0	Target Not Detected	0	Target Not Detected	0	Not detected	0
LLV-A-01983	Kampala	1	Left Blank		4	1	Target Not Detected	1	1	Target Not Detected	0	1,540 Copies / mL	1	Target Not Detected	0	Target Not Detected	0
LLV-A-01984	Kampala	1	1e = TDF-3TC-NVP		1	1	Not detected	1	1	Target Not Detected	0	Target Not Detected	0	Target Not Detected	0	Target Not Detected	0
LLV-A-01985	Kampala	1	1f = TDF-3TC-EFV		1	1	Target Not Detected	1	1	Target Not Detected	0	Target Not Detected	0	Not Detected	0	< 839 Copies / mL	0
LLV-A-01986	Kampala	1	1f = TDF-3TC-EFV		1	1	Target Not Detected	1	1	< 20 Copies / mL	0	< 20 Copies / mL	0	Target Not Detected	0	< 30 Copies / mL	0
LLV-A-01987	Kampala	1	1e = TDF-3TC-NVP		1	1	Target Not Detected	1	1	Target Not Detected	0	Target Not Detected	0	Target Not Detected	0	Target Not Detected	0
LLV-A-01988	Kampala	1	2e = AZT-3TC-LPV/r		2	1	< 20	1	1	< 20 Copies / mL	0	62 Copies / mL	0	Target Not Detected	0	< 50.00 Copies / mL	0
LLV-A-01989	Kampala	1	1e = TDF-3TC-NVP		1	1	Target Not Detected	1	1	118 Copies / mL	0	918 Copies / mL	0	Not Detected	0	Target Not Detected	0
LLV-A-01990	Kampala	1	1f = TDF-3TC-EFV		1	1	Target Not Detected	1	1	Target Not Detected	0	Target Not Detected	0	Target Not Detected	0	Target Not Detected	0
LLV-A-01991	Kampala	1	2e = AZT-3TC-LPV/r		2	1	Target Not Detected	1	1	Target Not Detected	0	Target Not Detected	0	Target Not Detected	0	Target Not Detected	0
LLV-A-01992	Kampala	1	1f = TDF-3TC-EFV		1	1	Target Not Detected	1	1	Target Not Detected	0	Target Not Detected	0	Target Not Detected	0	Not Detected	0
LLV-A-01993	Kampala	1	2e = AZT-3TC-LPV/r		2	1	76	2	2	52 Copies / mL	0	< 50.00 Copies / mL	0	Not detected	0	< 40 Copies / mL	0
LLV-A-01994	Kampala	1	1c = AZT-3TC-NVP		1	1	Target Not Detected	1	1	Target Not Detected	0	Target Not Detected	0	Target Not Detected	0	Target Not Detected	0
LLV-A-01995	Kampala	1	1f = TDF-3TC-EFV		1	1	Target Not Detected	1	1	< 20 Copies / mL	0	< 50.00 Copies / mL	0	Target Not Detected	0	Not detected	0
LLV-A-01996	Kampala	1	1f = TDF-3TC-EFV		1	1	Target Not Detected	1	1	360 Copies / mL	0	< 50.00 Copies / mL	0	78 Copies / mL	0	Not Detected	0
LLV-A-01997	Kampala	1	1e = TDF-3TC-NVP		1	1	Target Not Detected	1	1	Target Not Detected	0	Target Not Detected	0	Target Not Detected	0	Not detected	0
LLV-A-01998	Kampala	1	1f = TDF-3TC-EFV		1	1	108	2	2	Target Not Detected	0	Target Not Detected	0	375 Copies / mL	0	< 50.00 Copies / mL	0
LLV-A-01999	Kampala	1	1f = TDF-3TC-EFV		1	1	Target Not Detected	1	1	178 Copies / mL	0	Target Not Detected	0	Target Not Detected	0	Target Not Detected	0
[truncated: 15,784 more rows]

## Sheet: Codebook
Codebook
Suppression
0	YES
1	NO
ART LINE
1	First Line
2	Second Line
3	Other regimen
4	Left Blank
SEX
1	Male
2	Female
3	Blank
SAMPLE TYPE
1	Plasma
2	DBS
ADHERENCE
1	Good > 95%
2	Fair 85 - 94%
3	Poor < 85%
4	Blank
